# Supplementary material for: Mining the Methylome Reveals Extensive Diversity in Staphylococcus epidermidis Restriction Modification
Source: mBio. 2019 Dec 17;10(6):e02451-19. doi: 10.1128/mBio.02451-19 (PMC6918075; doi:10.1128/mBio.02451-19)
Supplement: TABLE S1 [file mBio.02451-19-st001.xlsx]

## Sheet: A- S. aureus reference genomes
Isolate	Organism	in silico MLST	BioSample	BioProject	Assembly	Size (Mb)	GC%	Replicons	Scaffolds	Genes	Proteins	Level	RefSeq FTP	GenBank FTP	Sequencing reference	DOI	Comments
04-02981	Staphylococcus aureus	225	SAMN02603764	PRJNA34809	GCA_000025145.2	2.82145	32.9	chromosome:NC_017340.1/CP001844.2	1	2864	2746	Complete Genome	ftp://ftp.ncbi.nlm.nih.gov/genomes/all/GCF/000/025/145/GCF_000025145.1_ASM2514v1	ftp://ftp.ncbi.nlm.nih.gov/genomes/all/GCA/000/025/145/GCA_000025145.2_ASM2514v1	Nubel et al., 2010	10.1371/journal.ppat.1000855
08-02119	Staphylococcus aureus	582	SAMN04939716	PRJNA321000	GCA_001656045.1	2.79689	32.9	chromosome:NZ_CP015645.1/CP015645.1	1	2830	2698	Complete Genome	ftp://ftp.ncbi.nlm.nih.gov/genomes/all/GCF/001/656/045/GCF_001656045.1_ASM165604v1	ftp://ftp.ncbi.nlm.nih.gov/genomes/all/GCA/001/656/045/GCA_001656045.1_ASM165604v1	Weber et al., 2016	10.1128/genomeA.00716-16
08-02300	Staphylococcus aureus	7	SAMN04939717	PRJNA321000	GCA_001656075.1	2.74281	32.9	chromosome:NZ_CP015646.1/CP015646.1	1	2757	2625	Complete Genome	ftp://ftp.ncbi.nlm.nih.gov/genomes/all/GCF/001/656/075/GCF_001656075.1_ASM165607v1	ftp://ftp.ncbi.nlm.nih.gov/genomes/all/GCA/001/656/075/GCA_001656075.1_ASM165607v1	Weber et al., 2016	10.1128/genomeA.00716-16
08BA02176	Staphylococcus aureus	398	SAMN02603722	PRJNA174226	GCA_000296595.1	2.78231	32.9	chromosome:NC_018608.1/CP003808.1	1	2768	2626	Complete Genome	ftp://ftp.ncbi.nlm.nih.gov/genomes/all/GCF/000/296/595/GCF_000296595.1_ASM29659v1	ftp://ftp.ncbi.nlm.nih.gov/genomes/all/GCA/000/296/595/GCA_000296595.1_ASM29659v1	Golding et al., 2012	10.1128/JB.01680-12
11819-97	Staphylococcus aureus	80	SAMN02603886	PRJNA78269	GCA_000239235.1	2.86886	32.8704	chromosome:NC_017351.1/CP003194.1; plasmid p11819-97:NC_017350.1/CP003193.1	2	2914	2791	Complete Genome	ftp://ftp.ncbi.nlm.nih.gov/genomes/all/GCF/000/239/235/GCF_000239235.1_ASM23923v1	ftp://ftp.ncbi.nlm.nih.gov/genomes/all/GCA/000/239/235/GCA_000239235.1_ASM23923v1	Stegger et al., 2012	10.1128/JB.06653-11
144_S7	Staphylococcus aureus	772	SAMN03339012	PRJNA274731	GCA_000934245.1	2.73086	32.7	chromosome:CP010943.1	1	2760	2641	Chromosome	-	ftp://ftp.ncbi.nlm.nih.gov/genomes/all/GCA/000/934/245/GCA_000934245.1_ASM93424v1	Biswas et al., 2015	10.1128/genomeA.00836-15
1625.CO1	Staphylococcus aureus	8	SAMN04964640	PRJNA321054	GCA_001717725.1	2.93199	32.7594	chromosome:CP016863.1; plasmid unnamed1:CP016862.1	2	3012	2934	Complete Genome	-	ftp://ftp.ncbi.nlm.nih.gov/genomes/all/GCA/001/717/725/GCA_001717725.1_ASM171772v1	Unpublished	PRJNA321054
1969.N	Staphylococcus aureus	8	SAMN04966149	PRJNA321120	GCA_001717705.1	2.92615	32.7306	chromosome:CP016861.1; plasmid unnamed1:CP016860.1	2	2977	2898	Complete Genome	-	ftp://ftp.ncbi.nlm.nih.gov/genomes/all/GCA/001/717/705/GCA_001717705.1_ASM171770v1	Unpublished	PRJNA321120
1971.CO1	Staphylococcus aureus	-	SAMN04966145	PRJNA321116	GCA_001717685.1	2.95994	32.7008	chromosome:CP016858.1; plasmid unnamed1:CP016857.1; plasmid unnamed2:CP016859.1	3	3097	3021	Complete Genome	-	ftp://ftp.ncbi.nlm.nih.gov/genomes/all/GCA/001/717/685/GCA_001717685.1_ASM171768v1	Unpublished	PRJNA321116
2148.CO1	Staphylococcus aureus	8	SAMN04966147	PRJNA321118	GCA_001717975.1	2.95276	32.7298	chromosome:CP017094.1; plasmid p2148.CO1a:CP017095.1; plasmid p2148.CO1b:CP017096.1; plasmid p2148.CO1c:CP017097.1	4	3093	3013	Complete Genome	-	ftp://ftp.ncbi.nlm.nih.gov/genomes/all/GCA/001/717/975/GCA_001717975.1_ASM171797v1	Unpublished	PRJNA321118
2148.N	Staphylococcus aureus	-	SAMN04966148	PRJNA321119	GCA_001717665.1	2.74854	32.8	chromosome:CP016856.1	1	2834	2755	Complete Genome	-	ftp://ftp.ncbi.nlm.nih.gov/genomes/all/GCA/001/717/665/GCA_001717665.1_ASM171766v1	Unpublished	PRJNA321119
2395_USA500	Staphylococcus aureus	8	SAMN03290990	PRJNA240091	GCA_000746505.1	2.98805	32.8642	chromosome:NZ_CP007499.1/CP007499.1; plasmid pUSA500:NZ_CP007500.1/CP007500.1	2	3097	2979	Complete Genome	ftp://ftp.ncbi.nlm.nih.gov/genomes/all/GCF/000/746/505/GCF_000746505.1_ASM74650v1	ftp://ftp.ncbi.nlm.nih.gov/genomes/all/GCA/000/746/505/GCA_000746505.1_ASM74650v1	Benson et al., 2014	10.1111/mmi.12682
25b_MRSA	Staphylococcus aureus	8	SAMN03251895	PRJNA268517	GCA_000815205.1	2.87278	32.8	chromosome:NZ_CP010299.1/CP010299.1	1	2687	2598	Complete Genome	ftp://ftp.ncbi.nlm.nih.gov/genomes/all/GCF/000/815/205/GCF_000815205.1_ASM81520v1	ftp://ftp.ncbi.nlm.nih.gov/genomes/all/GCA/000/815/205/GCA_000815205.1_ASM81520v1	Daum et al., 2015	10.1128/genomeA.00011-15
502A	Staphylococcus aureus	5	SAMN02690781	PRJNA240093	GCA_000597965.1	2.78769	32.8538	chromosome:NZ_CP007454.1/CP007454.1; plasmid unnamed:NZ_CP007455.1/CP007455.1	2	2831	2707	Complete Genome	ftp://ftp.ncbi.nlm.nih.gov/genomes/all/GCF/000/597/965/GCF_000597965.1_ASM59796v1	ftp://ftp.ncbi.nlm.nih.gov/genomes/all/GCA/000/597/965/GCA_000597965.1_ASM59796v1	Parker et al., 2014	10.1128/genomeA.00284-14
5118.N	Staphylococcus aureus	-	SAMN04966150	PRJNA321122	GCA_001717645.3	2.93013	32.74	chromosome:NZ_CP016855.1/CP016855.2; plasmid ; plasmid p5118.Nb:NZ_CP016854.1/CP016854.2	1	3073	2309	Chromosome	ftp://ftp.ncbi.nlm.nih.gov/genomes/all/GCF/001/717/645/GCF_001717645.1_ASM171764v3	ftp://ftp.ncbi.nlm.nih.gov/genomes/all/GCA/001/717/645/GCA_001717645.3_ASM171764v3	Unpublished	PRJNA321122
55_2053	Staphylococcus aureus	30	SAMN00103091	PRJNA34891	GCA_000160335.2	2.77737	32.8162	chromosome:NC_022113.1/CP002388.1; plasmid unnamed:NC_022126.1/CP002389.1	2	2796	2661	Complete Genome	ftp://ftp.ncbi.nlm.nih.gov/genomes/all/GCF/000/160/335/GCF_000160335.2_ASM16033v2	ftp://ftp.ncbi.nlm.nih.gov/genomes/all/GCA/000/160/335/GCA_000160335.2_ASM16033v2	Unpublished	PRJNA34891
6850	Staphylococcus aureus	50	SAMN02604264	PRJNA216988	GCA_000462955.1	2.73656	32.8	chromosome:NC_022222.1/CP006706.1	1	2736	2554	Complete Genome	ftp://ftp.ncbi.nlm.nih.gov/genomes/all/GCF/000/462/955/GCF_000462955.1_ASM46295v1	ftp://ftp.ncbi.nlm.nih.gov/genomes/all/GCA/000/462/955/GCA_000462955.1_ASM46295v1	Fraunholz et al., 2013	10.1128/genomeA.00775-13
71193	Staphylococcus aureus	398	SAMN02603419	PRJNA66999	GCA_000258685.1	2.715	32.9	chromosome:NC_017673.1/CP003045.1	1	2767	2598	Chromosome	ftp://ftp.ncbi.nlm.nih.gov/genomes/all/GCF/000/258/685/GCF_000258685.1_ASM25868v1	ftp://ftp.ncbi.nlm.nih.gov/genomes/all/GCA/000/258/685/GCA_000258685.1_ASM25868v1	Uhlemann et al., 2012	10.1128/mBio.00027-12
71A_S11	Staphylococcus aureus	22	SAMN03339002	PRJNA274731	GCA_000934185.1	2.75643	32.7	chromosome:CP010940.1	1	2788	2662	Chromosome	-	ftp://ftp.ncbi.nlm.nih.gov/genomes/all/GCA/000/934/185/GCA_000934185.1_ASM93418v1	Biswas et al., 2015	10.1128/genomeA.00836-15
79_S10	Staphylococcus aureus	772	SAMN03339013	PRJNA274731	GCA_000934265.1	2.72652	32.7	chromosome:CP010944.1	1	2755	2626	Chromosome	-	ftp://ftp.ncbi.nlm.nih.gov/genomes/all/GCA/000/934/265/GCA_000934265.1_ASM93426v1	Biswas et al., 2015	10.1128/genomeA.00836-15
93b_S9	Staphylococcus aureus	121	SAMN03343952	PRJNA274731	GCA_000934925.1	2.78835	32.7	chromosome:CP010952.1	1	2831	2675	Chromosome	-	ftp://ftp.ncbi.nlm.nih.gov/genomes/all/GCA/000/934/925/GCA_000934925.1_ASM93492v1	Biswas et al., 2015	10.1128/genomeA.00836-15
ATCC_25923	Staphylococcus aureus	243	SAMN03009478	PRJNA259557	GCA_000756205.1	2.80634	32.8784	chromosome:NZ_CP009361.1/CP009361.1; plasmid pS1945:NZ_CP009362.1/CP009362.1	2	2817	2676	Complete Genome	ftp://ftp.ncbi.nlm.nih.gov/genomes/all/GCF/000/756/205/GCF_000756205.1_ASM75620v1	ftp://ftp.ncbi.nlm.nih.gov/genomes/all/GCA/000/756/205/GCA_000756205.1_ASM75620v1	Treangen et al., 2014	10.1128/genomeA.01110-14
AUS0325	Staphylococcus aureus	88	SAMEA4443152	PRJEB15428	GCA_900096745.1	2.77158	32.9	chromosome 1:NZ_LT615218.1/LT615218.1	1	2815	2665	Complete Genome	ftp://ftp.ncbi.nlm.nih.gov/genomes/all/GCF/900/096/745/GCF_900096745.1_AUS0325	ftp://ftp.ncbi.nlm.nih.gov/genomes/all/GCA/900/096/745/GCA_900096745.1_AUS0325	Kpeli et al, 2017	10.7717/peerj.3047
BB155	Staphylococcus aureus	152	SAMEA3432862	PRJEB9500	GCA_900004855.1	2.77808	32.8	chromosome 1:NZ_LN854556.1/LN854556.1	1	2789	2632	Complete Genome	ftp://ftp.ncbi.nlm.nih.gov/genomes/all/GCF/900/004/855/GCF_900004855.1_BB155	ftp://ftp.ncbi.nlm.nih.gov/genomes/all/GCA/900/004/855/GCA_900004855.1_BB155	Unpublished	PRJNA224116
Be62	Staphylococcus aureus	239	SAMN03765155	PRJNA286121	GCA_001515685.1	3.00124	32.8971	chromosome:NZ_CP012013.1/CP012013.1; plasmid pBe62:NZ_CP012014.1/CP012014.1	2	3092	2940	Complete Genome	ftp://ftp.ncbi.nlm.nih.gov/genomes/all/GCF/001/515/685/GCF_001515685.1_ASM151568v1	ftp://ftp.ncbi.nlm.nih.gov/genomes/all/GCA/001/515/685/GCA_001515685.1_ASM151568v1	Unpublished	PRJNA286121
Bmb9393	Staphylococcus aureus	239	SAMN02603524	PRJNA196937	GCA_000418345.1	2.98346	32.8966	chromosome:NC_021670.1/CP005288.1; plasmid pBmb9393:NC_021657.1/CP005289.1	2	3068	2930	Complete Genome	ftp://ftp.ncbi.nlm.nih.gov/genomes/all/GCF/000/418/345/GCF_000418345.1_ASM41834v1	ftp://ftp.ncbi.nlm.nih.gov/genomes/all/GCA/000/418/345/GCA_000418345.1_ASM41834v1	Costa et al., 2013	10.1128/genomeA.00576-13
CA-347	Staphylococcus aureus	45	SAMN02603909	PRJNA197422	GCA_000412775.1	2.87516	32.9631	chromosome:NC_021554.1/CP006044.1; plasmid unnamed:NC_021552.1/CP006045.1	2	2913	2765	Complete Genome	ftp://ftp.ncbi.nlm.nih.gov/genomes/all/GCF/000/412/775/GCF_000412775.1_ASM41277v1	ftp://ftp.ncbi.nlm.nih.gov/genomes/all/GCA/000/412/775/GCA_000412775.1_ASM41277v1	Stegger et al., 2013	10.1128/genomeA.00517-13
CA12	Staphylococcus aureus	8	SAMN02767090	PRJNA246373	GCA_001045795.2	2.86537	32.7624	chromosome:NZ_CP007672.1/CP007672.1; plasmid pCA12:NZ_CP007673.1/CP007673.1	2	2932	2816	Complete Genome	ftp://ftp.ncbi.nlm.nih.gov/genomes/all/GCF/001/045/795/GCF_001045795.2_ASM104579v2	ftp://ftp.ncbi.nlm.nih.gov/genomes/all/GCA/001/045/795/GCA_001045795.2_ASM104579v2	Planet et al., 2015	10.1093/infdis/jiv320
CA15	Staphylococcus aureus	8	SAMN02767179	PRJNA246386	GCA_001021895.1	2.86428	32.7616	chromosome:NZ_CP007674.1/CP007674.1; plasmid pCA15:NZ_CP007675.1/CP007675.1	2	2684	2578	Complete Genome	ftp://ftp.ncbi.nlm.nih.gov/genomes/all/GCF/001/021/895/GCF_001021895.1_ASM102189v1	ftp://ftp.ncbi.nlm.nih.gov/genomes/all/GCA/001/021/895/GCA_001021895.1_ASM102189v1	Planet et al., 2015	10.1093/infdis/jiv320
Clinical_isolate	Staphylococcus aureus	8	SAMEA17757418	PRJEB18112	GCA_900129335.1	2.82187	32.75	chromosome I:NZ_LT671859.1/LT671859; plasmid II:NZ_LT671860.1/LT671860.1	-	2945	2790	Complete Genome	ftp://ftp.ncbi.nlm.nih.gov/genomes/all/GCF/900/129/335/GCF_900129335.1_PP_HGAG_QV30_2SC_T4	ftp://ftp.ncbi.nlm.nih.gov/genomes/all/GCA/900/129/335/GCA_900129335.1_PP_HGAG_QV30_2SC_T4	Unpublished	PRJEB18112
CN1	Staphylococcus aureus	72	SAMN02603420	PRJNA162343	GCA_000463055.1	2.75707	32.7942	chromosome:NC_022226.1/CP003979.1; plasmid unnamed:NC_022227.1/CP003980.1; plasmid unnamed2:NC_022228.1/CP003981.1	3	2775	2650	Complete Genome	ftp://ftp.ncbi.nlm.nih.gov/genomes/all/GCF/000/463/055/GCF_000463055.1_ASM46305v1	ftp://ftp.ncbi.nlm.nih.gov/genomes/all/GCA/000/463/055/GCA_000463055.1_ASM46305v1	Chen et al, 2013	10.1371/journal.pone.0072803
COL	Staphylococcus aureus	250	SAMN02603996	PRJNA238	GCA_000012045.1	2.81386	32.7956	chromosome:NC_002951.2/CP000046.1; plasmid pT181:NC_006629.2/CP000045.2	2	2863	2767	Complete Genome	ftp://ftp.ncbi.nlm.nih.gov/genomes/all/GCF/000/012/045/GCF_000012045.1_ASM1204v1	ftp://ftp.ncbi.nlm.nih.gov/genomes/all/GCA/000/012/045/GCA_000012045.1_ASM1204v1	Gill et al., 2005	10.1128/JB.187.7.2426-2438.2005
DAR4145	Staphylococcus aureus	772	SAMN03268345	PRJNA270689	GCA_000828035.1	2.86051	32.8	chromosome:NZ_CP010526.1/CP010526.1	1	2677	2579	Complete Genome	ftp://ftp.ncbi.nlm.nih.gov/genomes/all/GCF/000/828/035/GCF_000828035.1_ASM82803v1	ftp://ftp.ncbi.nlm.nih.gov/genomes/all/GCA/000/828/035/GCA_000828035.1_ASM82803v1	Steinig et al, 2015	10.1186/s12864-015-1599-9
DSM_20231	Staphylococcus aureus	8	SAMN03651231	PRJNA283471	GCA_001027105.1	2.78256	32.8783	chromosome:NZ_CP011526.1/CP011526.1; plasmid unnamed:NZ_CP011527.1/CP011527.1	2	2584	2488	Complete Genome	ftp://ftp.ncbi.nlm.nih.gov/genomes/all/GCF/001/027/105/GCF_001027105.1_ASM102710v1	ftp://ftp.ncbi.nlm.nih.gov/genomes/all/GCA/001/027/105/GCA_001027105.1_ASM102710v1	Shiroma et al., 2015	10.1128/genomeA.00800-15
ECT-R_2	Staphylococcus aureus	5	SAMEA2271964	PRJEA52833	GCA_000253135.1	2.75905	32.8419	chromosome:NC_017343.1/FR714927.1; plasmid pLUH01:NC_017346.1/FR714928.1; plasmid pLUH02:NC_017344.1/FR714929.1	3	2776	2657	Complete Genome	ftp://ftp.ncbi.nlm.nih.gov/genomes/all/GCF/000/253/135/GCF_000253135.1_ASM25313v1	ftp://ftp.ncbi.nlm.nih.gov/genomes/all/GCA/000/253/135/GCA_000253135.1_ASM25313v1	Lindqvist et al., 2012	10.1007/s10096-011-1286-y
ED133	Staphylococcus aureus	133	SAMN02604166	PRJNA41277	GCA_000210315.1	2.83248	32.9	chromosome:NC_017337.1/CP001996.1	1	2892	2740	Complete Genome	ftp://ftp.ncbi.nlm.nih.gov/genomes/all/GCF/000/210/315/GCF_000210315.1_ASM21031v1	ftp://ftp.ncbi.nlm.nih.gov/genomes/all/GCA/000/210/315/GCA_000210315.1_ASM21031v1	Guinane et al., 2010	10.1093/gbe/evq031
ED98	Staphylococcus aureus	5	SAMN02604165	PRJNA39547	GCA_000024585.1	2.84754	32.7742	chromosome:NC_013450.1/CP001781.1; plasmid pAVX:NC_013453.1/CP001784.1; plasmid pAVY:NC_013451.1/CP001782.1; plasmid pT181:NC_013452.1/CP001783.1	4	2904	2773	Complete Genome	ftp://ftp.ncbi.nlm.nih.gov/genomes/all/GCF/000/024/585/GCF_000024585.1_ASM2458v1	ftp://ftp.ncbi.nlm.nih.gov/genomes/all/GCA/000/024/585/GCA_000024585.1_ASM2458v1	Lowder et al., 2009	10.1073/pnas.0909285106
FCFHV36	Staphylococcus aureus	105	SAMN03444404	PRJNA279236	GCA_000969225.1	2.84981	32.9	chromosome:NZ_CP011147.1/CP011147.1	1	2654	2571	Complete Genome	ftp://ftp.ncbi.nlm.nih.gov/genomes/all/GCF/000/969/225/GCF_000969225.1_ASM96922v1	ftp://ftp.ncbi.nlm.nih.gov/genomes/all/GCA/000/969/225/GCA_000969225.1_ASM96922v1	McCulloch et al., 2015	10.1128/genomeA.00893-15
FDA209P	Staphylococcus aureus	464	SAMD00039082	PRJDB4160	GCA_001548295.1	2.80322	32.8784	chromosome Unknown:NZ_AP014942.1/AP014942.1; plasmid pFDA209P:NZ_AP014943.1/AP014943.1	2	2835	2699	Complete Genome	ftp://ftp.ncbi.nlm.nih.gov/genomes/all/GCF/001/548/295/GCF_001548295.1_ASM154829v1	ftp://ftp.ncbi.nlm.nih.gov/genomes/all/GCA/001/548/295/GCA_001548295.1_ASM154829v1	Singh et al., 2015	10.1128/genomeA.01343-15
FDAARGOS_159	Staphylococcus aureus	-	SAMN03996304	PRJNA231221	GCA_001558795.1	2.83917	32.8345	chromosome:NZ_CP014064.1/CP014064.1; plasmid unnamed:NZ_CP014063.1/CP014063.1	2	2893	2759	Complete Genome	ftp://ftp.ncbi.nlm.nih.gov/genomes/all/GCF/001/558/795/GCF_001558795.1_ASM155879v1	ftp://ftp.ncbi.nlm.nih.gov/genomes/all/GCA/001/558/795/GCA_001558795.1_ASM155879v1	Unpublished	PRJNA231221
FORC_001	Staphylococcus aureus	30	SAMN03140315	PRJNA259937	GCA_000772025.1	2.88602	32.8	chromosome:NZ_CP009554.1/CP009554.1	1	2915	2754	Complete Genome	ftp://ftp.ncbi.nlm.nih.gov/genomes/all/GCF/000/772/025/GCF_000772025.1_ASM77202v1	ftp://ftp.ncbi.nlm.nih.gov/genomes/all/GCA/000/772/025/GCA_000772025.1_ASM77202v1	Unpublished	PRJNA259937
FORC_012	Staphylococcus aureus	72	SAMN03387935	PRJNA277068	GCA_001580495.1	2.81542	32.9	chromosome:NZ_CP010998.1/CP010998.1	1	2845	2718	Complete Genome	ftp://ftp.ncbi.nlm.nih.gov/genomes/all/GCF/001/580/495/GCF_001580495.1_ASM158049v1	ftp://ftp.ncbi.nlm.nih.gov/genomes/all/GCA/001/580/495/GCA_001580495.1_ASM158049v1	Unpublished	PRJNA277068
FORC_026	Staphylococcus aureus	1	SAMN04243988	PRJNA301211	GCA_001879545.1	2.71926	32.8	chromosome:NZ_CP013132.1/CP013132.1	1	2814	2637	Complete Genome	ftp://ftp.ncbi.nlm.nih.gov/genomes/all/GCF/001/879/545/GCF_001879545.1_ASM187954v1	ftp://ftp.ncbi.nlm.nih.gov/genomes/all/GCA/001/879/545/GCA_001879545.1_ASM187954v1	Unpublished	PRJNA301211
FORC_027	Staphylococcus aureus	5	SAMN04046233	PRJNA295337	GCA_001725965.1	2.90338	32.9	chromosome:NZ_CP012692.1/CP012692.1	1	3067	2899	Complete Genome	ftp://ftp.ncbi.nlm.nih.gov/genomes/all/GCF/001/725/965/GCF_001725965.1_ASM172596v1	ftp://ftp.ncbi.nlm.nih.gov/genomes/all/GCA/001/725/965/GCA_001725965.1_ASM172596v1	Unpublished	PRJNA295337
GR2	Staphylococcus aureus	80	SAMN03267304	PRJNA270571	GCA_001296985.1	2.82417	32.8644	chromosome:NZ_CP010402.1/CP010402.1; plasmid pGR2A:NZ_CP010403.1/CP010403.1; plasmid pGR2B:NZ_CP010404.1/CP010404.1	3	2853	2728	Complete Genome	ftp://ftp.ncbi.nlm.nih.gov/genomes/all/GCF/001/296/985/GCF_001296985.1_ASM129698v1	ftp://ftp.ncbi.nlm.nih.gov/genomes/all/GCA/001/296/985/GCA_001296985.1_ASM129698v1	Sabat et al., 2015	10.1093/jac/dkv210
Gv51	Staphylococcus aureus	239	SAMN03835466	PRJNA288680	GCA_001515665.1	2.99003	32.8967	chromosome:NZ_CP012015.1/CP012015.1; plasmid pGv51:NZ_CP012016.1/CP012016.1	2	3086	2921	Complete Genome	ftp://ftp.ncbi.nlm.nih.gov/genomes/all/GCF/001/515/665/GCF_001515665.1_ASM151566v1	ftp://ftp.ncbi.nlm.nih.gov/genomes/all/GCA/001/515/665/GCA_001515665.1_ASM151566v1	Unpublished	PRJNA288680
Gv69	Staphylococcus aureus	239	SAMN03144721	PRJNA264181	GCA_000769575.1	3.04621	32.9	chromosome:NZ_CP009681.1/CP009681.1	1	3170	2980	Complete Genome	ftp://ftp.ncbi.nlm.nih.gov/genomes/all/GCF/000/769/575/GCF_000769575.1_ASM76957v1	ftp://ftp.ncbi.nlm.nih.gov/genomes/all/GCA/000/769/575/GCA_000769575.1_ASM76957v1	Botelho et al., 2016	10.1186/s40793-016-0154-x
Gv88	Staphylococcus aureus	239	SAMN03835488	PRJNA288682	GCA_001515705.1	2.99092	32.8966	chromosome:NZ_CP012018.1/CP012018.1; plasmid pGv88:NZ_CP012017.1/CP012017.1	2	3088	2940	Complete Genome	ftp://ftp.ncbi.nlm.nih.gov/genomes/all/GCF/001/515/705/GCF_001515705.1_ASM151570v1	ftp://ftp.ncbi.nlm.nih.gov/genomes/all/GCA/001/515/705/GCA_001515705.1_ASM151570v1	Unpublished	PRJNA288682
H-EMRSA-15	Staphylococcus aureus	22	SAMN02767598	PRJNA246435	GCA_000695215.1	2.84632	32.8	chromosome:NZ_CP007659.1/CP007659.1	1	2877	2745	Complete Genome	ftp://ftp.ncbi.nlm.nih.gov/genomes/all/GCF/000/695/215/GCF_000695215.1_ASM69521v1	ftp://ftp.ncbi.nlm.nih.gov/genomes/all/GCA/000/695/215/GCA_000695215.1_ASM69521v1	Sabirova et al., 2014	10.1128/genomeA.00610-14
HC1335	Staphylococcus aureus	239	SAMN03835494	PRJNA288686	GCA_001515765.1	2.97637	32.9	chromosome:NZ_CP012012.1/CP012012.1	1	3070	2904	Complete Genome	ftp://ftp.ncbi.nlm.nih.gov/genomes/all/GCF/001/515/765/GCF_001515765.1_ASM151576v1	ftp://ftp.ncbi.nlm.nih.gov/genomes/all/GCA/001/515/765/GCA_001515765.1_ASM151576v1	Botelho et al., 2016	10.1093/gbe/evw225
HC1340	Staphylococcus aureus	239	SAMN03835492	PRJNA288685	GCA_001515745.1	3.04655	32.9	chromosome:NZ_CP012011.1/CP012011.1	1	3158	3012	Complete Genome	ftp://ftp.ncbi.nlm.nih.gov/genomes/all/GCF/001/515/745/GCF_001515745.1_ASM151574v1	ftp://ftp.ncbi.nlm.nih.gov/genomes/all/GCA/001/515/745/GCA_001515745.1_ASM151574v1	Unpublished	PRJNA288685
HO_5096_0412	Staphylococcus aureus	22	SAMEA2272552	PRJEA71279	GCA_000284535.1	2.8323	32.8	chromosome:NC_017763.1/HE681097.1	1	2863	2720	Complete Genome	ftp://ftp.ncbi.nlm.nih.gov/genomes/all/GCF/000/284/535/GCF_000284535.1_ASM28453v1	ftp://ftp.ncbi.nlm.nih.gov/genomes/all/GCA/000/284/535/GCA_000284535.1_ASM28453v1	Holden et al., 2013	10.1101/gr.147710.112
HOU1444-VR	Staphylococcus aureus	5	SAMN03092273	PRJNA294307	GCA_001278745.1	2.89373	32.846	chromosome:NZ_CP012593.1/CP012593.1; plasmid pVR-MSSA_01:NZ_CP012594.1/CP012594.1; plasmid pVR-MSSA_02:NZ_CP012595.1/CP012595.1; plasmid pVR-MSSA_03:NZ_CP012596.1/CP012596.1	4	2961	2820	Complete Genome	ftp://ftp.ncbi.nlm.nih.gov/genomes/all/GCF/001/278/745/GCF_001278745.1_ASM127874v1	ftp://ftp.ncbi.nlm.nih.gov/genomes/all/GCA/001/278/745/GCA_001278745.1_ASM127874v1	Panesso et al., 2015	10.3201/eid2110.141914
HUV05	Staphylococcus aureus	8	SAMN02767311	PRJNA246401	GCA_001045995.2	2.91559	32.7153	chromosome:NZ_CP007676.1/CP007676.1; plasmid pHUV05-01:NZ_CP007677.1/CP007677.1; plasmid pHUV05-02:NZ_CP007678.1/CP007678.1; plasmid pHUV05-03:NZ_CP007679.1/CP007679.1	4	2976	2856	Complete Genome	ftp://ftp.ncbi.nlm.nih.gov/genomes/all/GCF/001/045/995/GCF_001045995.2_ASM104599v2	ftp://ftp.ncbi.nlm.nih.gov/genomes/all/GCA/001/045/995/GCA_001045995.2_ASM104599v2	Planet et al., 2015	10.1093/infdis/jiv320
ILRI_Eymole1_1	Staphylococcus aureus	30	SAMEA2743223	PRJEB6577	GCA_000953255.1	2.8743	32.9	chromosome I:NZ_LN626917.1/LN626917.1	1	2936	2760	Complete Genome	ftp://ftp.ncbi.nlm.nih.gov/genomes/all/GCF/000/953/255/GCF_000953255.1_Staphylococcus_aureus_Sa_ILRI_217	ftp://ftp.ncbi.nlm.nih.gov/genomes/all/GCA/000/953/255/GCA_000953255.1_Staphylococcus_aureus_Sa_ILRI_217	Zubair et al., 2015	10.1186/s40793-015-0098-6
JH1	Staphylococcus aureus	105	SAMN02598344	PRJNA15758	GCA_000017125.1	2.93694	32.9648	chromosome:NC_009632.1/CP000736.1; plasmid pSJH101:NC_009619.1/CP000737.1	2	3006	2892	Complete Genome	ftp://ftp.ncbi.nlm.nih.gov/genomes/all/GCF/000/017/125/GCF_000017125.1_ASM1712v1	ftp://ftp.ncbi.nlm.nih.gov/genomes/all/GCA/000/017/125/GCA_000017125.1_ASM1712v1	Mwangi et al., 2007	10.1073/pnas.0609839104
JKD6008	Staphylococcus aureus	239	SAMN02603619	PRJNA29567	GCA_000145595.1	2.92434	32.9	chromosome:NC_017341.1/CP002120.1	1	3020	2879	Complete Genome	ftp://ftp.ncbi.nlm.nih.gov/genomes/all/GCF/000/145/595/GCF_000145595.1_ASM14559v1	ftp://ftp.ncbi.nlm.nih.gov/genomes/all/GCA/000/145/595/GCA_000145595.1_ASM14559v1	Howden et al., 2010	10.1128/JB.00951-10
JKD6159	Staphylococcus aureus	93	SAMN02604217	PRJNA50759	GCA_000144955.1	2.83216	32.7678	chromosome:NC_017338.1/CP002114.2; plasmid pSaa6159:NC_017339.1/CP002115.1	2	2845	2695	Complete Genome	ftp://ftp.ncbi.nlm.nih.gov/genomes/all/GCF/000/144/955/GCF_000144955.1_ASM14495v1	ftp://ftp.ncbi.nlm.nih.gov/genomes/all/GCA/000/144/955/GCA_000144955.1_ASM14495v1	Chua et al., 2010	10.1128/JB.00878-10
JS395	Staphylococcus aureus	1093	SAMN03777299	PRJNA287201	GCA_001307235.1	2.88961	32.8586	chromosome:NZ_CP012756.1/CP012756.1; plasmid unnamed:NZ_CP012757.1/CP012757.1	2	2885	2705	Complete Genome	ftp://ftp.ncbi.nlm.nih.gov/genomes/all/GCF/001/307/235/GCF_001307235.1_ASM130723v1	ftp://ftp.ncbi.nlm.nih.gov/genomes/all/GCA/001/307/235/GCA_001307235.1_ASM130723v1	Larsen et al., 2017	10.1093/jac/dkw544
LA-MRSA_ST398	Staphylococcus aureus	398	SAMN04276964	PRJNA302644	GCA_001887075.1	2.8414	32.997	chromosome:NZ_CP013218.1/CP013218.1; plasmid paadD:NZ_CP014695.1/CP014695.1; plasmid plinE154:NZ_CP014694.1/CP014694.1	3	2950	2771	Complete Genome	ftp://ftp.ncbi.nlm.nih.gov/genomes/all/GCF/001/887/075/GCF_001887075.1_ASM188707v1	ftp://ftp.ncbi.nlm.nih.gov/genomes/all/GCA/001/887/075/GCA_001887075.1_ASM188707v1	Smith, 2015	https://doi.org/10.1371/journal.ppat.1004564
LGA251	Staphylococcus aureus	425	SAMEA2272771	PRJEA62883	GCA_000237265.1	2.75383	32.9958	chromosome:NC_017349.1/FR821779.1; plasmid pLGA251:NC_017348.1/FR821780.1	2	2748	2588	Complete Genome	ftp://ftp.ncbi.nlm.nih.gov/genomes/all/GCF/000/237/265/GCF_000237265.1_ASM23726v1	ftp://ftp.ncbi.nlm.nih.gov/genomes/all/GCA/000/237/265/GCA_000237265.1_ASM23726v1	García-Álvarez et al., 2011	10.1016/S1473-3099(11)70126-8
M013	Staphylococcus aureus	59	SAMN02603643	PRJNA78007	GCA_000237125.1	2.78864	32.9	chromosome:NC_016928.1/CP003166.1	1	2785	2607	Complete Genome	ftp://ftp.ncbi.nlm.nih.gov/genomes/all/GCF/000/237/125/GCF_000237125.1_ASM23712v1	ftp://ftp.ncbi.nlm.nih.gov/genomes/all/GCA/000/237/125/GCA_000237125.1_ASM23712v1	Huang et al., 2011	10.1128/JB.06666-11
M1	Staphylococcus aureus	8	SAMEA2272540	PRJEB1620	GCA_000367745.1	2.89156	32.75	chromosome:NC_021059.1/HF937103.1; plasmid pSK67-M1:NC_021060.1/HF937104.1	2	3043	2898	Chromosome	ftp://ftp.ncbi.nlm.nih.gov/genomes/all/GCF/000/367/745/GCF_000367745.1_ASM36774v1	ftp://ftp.ncbi.nlm.nih.gov/genomes/all/GCA/000/367/745/GCA_000367745.1_ASM36774v1	Larner-Svensson et al., 2013	10.1128/genomeA.00336-13
M121	Staphylococcus aureus	8	SAMN02746692	PRJNA246311	GCA_001021875.1	2.91655	32.8664	chromosome:NZ_CP007670.1/CP007670.1; plasmid pM121:NZ_CP007671.1/CP007671.1	2	2761	2648	Complete Genome	ftp://ftp.ncbi.nlm.nih.gov/genomes/all/GCF/001/021/875/GCF_001021875.1_ASM102187v1	ftp://ftp.ncbi.nlm.nih.gov/genomes/all/GCA/001/021/875/GCA_001021875.1_ASM102187v1	Planet et al., 2015	10.1093/infdis/jiv320
MCRF184	Staphylococcus aureus	45	SAMN02953006	PRJNA39571	GCA_001594205.1	2.66466	32.9	chromosome:NZ_CP014791.1/CP014791.1	1	2652	2516	Complete Genome	ftp://ftp.ncbi.nlm.nih.gov/genomes/all/GCF/001/594/205/GCF_001594205.1_ASM159420v1	ftp://ftp.ncbi.nlm.nih.gov/genomes/all/GCA/001/594/205/GCA_001594205.1_ASM159420v1	Aswani et al., 2016	10.1128/genomeA.00374-16
MI	Staphylococcus aureus	5	SAMD00044982	PRJDB4467	GCA_001548415.1	2.91635	32.8347	chromosome Unknown:NZ_AP017320.1/AP017320.1; plasmid pMI:NZ_AP017321.1/AP017321.1	2	2983	2863	Complete Genome	ftp://ftp.ncbi.nlm.nih.gov/genomes/all/GCF/001/548/415/GCF_001548415.1_ASM154841v1	ftp://ftp.ncbi.nlm.nih.gov/genomes/all/GCA/001/548/415/GCA_001548415.1_ASM154841v1	Hishnuma et al., 2016	10.1128/genomeA.00123-16
MN8	Staphylococcus aureus	30	SAMN00001499	PRJNA31533	GCA_000160195.1	2.89959	32.8	chromosome:NZ_CM000952.1/CM000952.1	1	3048	2839	Chromosome	ftp://ftp.ncbi.nlm.nih.gov/genomes/all/GCF/000/160/195/GCF_000160195.1_ASM16019v1	ftp://ftp.ncbi.nlm.nih.gov/genomes/all/GCA/000/160/195/GCA_000160195.1_ASM16019v1	Unpublished	PRJNA31533
MRSA252	Staphylococcus aureus	36	SAMEA1705935	PRJNA265	GCA_000011505.1	2.90262	32.8	chromosome:NC_002952.2/BX571856.1	1	2927	2781	Complete Genome	ftp://ftp.ncbi.nlm.nih.gov/genomes/all/GCF/000/011/505/GCF_000011505.1_ASM1150v1	ftp://ftp.ncbi.nlm.nih.gov/genomes/all/GCA/000/011/505/GCA_000011505.1_ASM1150v1	Holden et al., 2004	10.1073/pnas.0402521101
MS4	Staphylococcus aureus	338	SAMN03145755	PRJNA263760	GCA_001456215.1	2.7098	32.9	chromosome:NZ_CP009828.1/CP009828.1	1	2723	2597	Complete Genome	ftp://ftp.ncbi.nlm.nih.gov/genomes/all/GCF/001/456/215/GCF_001456215.1_ASM145621v1	ftp://ftp.ncbi.nlm.nih.gov/genomes/all/GCA/001/456/215/GCA_001456215.1_ASM145621v1	Unpublished	PRJNA263760
MSSA476	Staphylococcus aureus	1	SAMEA1705922	PRJNA266	GCA_000011525.1	2.82045	32.867	chromosome:NC_002953.3/BX571857.1; plasmid pSAS:NC_005951.1/BX571858.1	2	2844	2732	Complete Genome	ftp://ftp.ncbi.nlm.nih.gov/genomes/all/GCF/000/011/525/GCF_000011525.1_ASM1152v1	ftp://ftp.ncbi.nlm.nih.gov/genomes/all/GCA/000/011/525/GCA_000011525.1_ASM1152v1	Holden et al., 2004	10.1073/pnas.0402521101
Mu3	Staphylococcus aureus	5	SAMD00060910	PRJDA18509	GCA_000010445.1	2.88017	32.9	chromosome:NC_009782.1/AP009324.1	1	2931	2810	Complete Genome	ftp://ftp.ncbi.nlm.nih.gov/genomes/all/GCF/000/010/445/GCF_000010445.1_ASM1044v1	ftp://ftp.ncbi.nlm.nih.gov/genomes/all/GCA/000/010/445/GCA_000010445.1_ASM1044v1	Neoh et al., 2007	10.1128/AAC.00534-07
Mu50	Staphylococcus aureus	5	SAMD00061098	PRJNA263	GCA_000009665.1	2.90364	32.8654	chromosome:NC_002758.2/BA000017.4; plasmid VRSAp:NC_002774.1/AP003367.1	2	2959	2834	Complete Genome	ftp://ftp.ncbi.nlm.nih.gov/genomes/all/GCF/000/009/665/GCF_000009665.1_ASM966v1	ftp://ftp.ncbi.nlm.nih.gov/genomes/all/GCA/000/009/665/GCA_000009665.1_ASM966v1	Kuroda et al., 2001	https://doi.org/10.1016/S0140-6736(00)04403-2
MW2	Staphylococcus aureus	1	SAMD00061104	PRJNA306	GCA_000011265.1	2.82046	32.8	chromosome:NC_003923.1/BA000033.2	1	2849	2736	Complete Genome	ftp://ftp.ncbi.nlm.nih.gov/genomes/all/GCF/000/011/265/GCF_000011265.1_ASM1126v1	ftp://ftp.ncbi.nlm.nih.gov/genomes/all/GCA/000/011/265/GCA_000011265.1_ASM1126v1	Baba et al., 2002	https://doi.org/10.1016/S0140-6736(02)08713-5
N315	Staphylococcus aureus	5	SAMD00061099	PRJNA264	GCA_000009645.1	2.83947	32.7644	chromosome:NC_002745.2/BA000018.3; plasmid pN315:NC_003140.1/AP003139.1	2	2864	2739	Complete Genome	ftp://ftp.ncbi.nlm.nih.gov/genomes/all/GCF/000/009/645/GCF_000009645.1_ASM964v1	ftp://ftp.ncbi.nlm.nih.gov/genomes/all/GCA/000/009/645/GCA_000009645.1_ASM964v1	Kuroda et al., 2001	https://doi.org/10.1016/S0140-6736(00)04403-2
NCCP14558	Staphylococcus aureus	5	SAMN04219574	PRJNA300829	GCA_001640905.1	2.97988	32.9643	chromosome:NZ_CP013953.1/CP013953.1; plasmid pNCCP14558:NZ_CP013954.1/CP013954.1	2	3043	2885	Complete Genome	ftp://ftp.ncbi.nlm.nih.gov/genomes/all/GCF/001/640/905/GCF_001640905.1_ASM164090v1	ftp://ftp.ncbi.nlm.nih.gov/genomes/all/GCA/001/640/905/GCA_001640905.1_ASM164090v1	Unpublished	PRJNA300829
NCCP14562	Staphylococcus aureus	5	SAMN03955396	PRJNA300829	GCA_001640925.1	2.9356	32.8647	chromosome:NZ_CP013955.1/CP013955.1; plasmid pNCCP14562:NZ_CP013956.1/CP013956.1	2	2972	2838	Complete Genome	ftp://ftp.ncbi.nlm.nih.gov/genomes/all/GCF/001/640/925/GCF_001640925.1_ASM164092v1	ftp://ftp.ncbi.nlm.nih.gov/genomes/all/GCA/001/640/925/GCA_001640925.1_ASM164092v1	Unpublished	PRJNA300829
NCTC_8325	Staphylococcus aureus	8	SAMN02604235	PRJNA237	GCA_000013425.1	2.82136	32.9	chromosome:NC_007795.1/CP000253.1	1	2872	2767	Complete Genome	ftp://ftp.ncbi.nlm.nih.gov/genomes/all/GCF/000/013/425/GCF_000013425.1_ASM1342v1	ftp://ftp.ncbi.nlm.nih.gov/genomes/all/GCA/000/013/425/GCA_000013425.1_ASM1342v1	Berscheid et al., 2012	10.1016/j.ijmm.2012.01.002
NCTC13435	Staphylococcus aureus	80	SAMEA2479566	PRJEB6403	GCA_001457495.1	2.80917	32.89	chromosome 1:NZ_LN831036.1/LN831036.1; plasmid 2:NZ_LN831037.1/LN831037.1; plasmid 3:NZ_LN831038.1/LN831038.1	3	2840	2706	Complete Genome	ftp://ftp.ncbi.nlm.nih.gov/genomes/all/GCF/001/457/495/GCF_001457495.1_NCTC13435	ftp://ftp.ncbi.nlm.nih.gov/genomes/all/GCA/001/457/495/GCA_001457495.1_NCTC13435	Unpublished	PRJEB6403
NZ15MR0322	Staphylococcus aureus	-	SAMEA36497668	PRJEB12552	GCA_900155335.1	2.86639	32.8715	chromosome 1:LT699704.1; plasmid 2:LT699705.1	2	-	-	Complete Genome	-	ftp://ftp.ncbi.nlm.nih.gov/genomes/all/GCA/900/155/335/GCA_900155335.1_NZ15MR0322	Gonçalves da Silva et al., 2017	10.1099/mgen.0.000105
NZAK3	Staphylococcus aureus	5	SAMEA3733527	PRJEB12333	GCA_900017775.1	2.85737	32.7703	chromosome 1:NZ_LT009690.1/LT009690.1; plasmid 2:NZ_LT009691.1/LT009691.1	2	2907	2777	Complete Genome	ftp://ftp.ncbi.nlm.nih.gov/genomes/all/GCF/900/017/775/GCF_900017775.1_NZAK3	ftp://ftp.ncbi.nlm.nih.gov/genomes/all/GCA/900/017/775/GCA_900017775.1_NZAK3	Baines et al., 2016	10.1128/AAC.03020-15
Sa_Newman_UoM	Staphylococcus aureus	254	SAMEA4072170	PRJEB14381	GCA_900092595.1	2.8789	32.9	chromosome 1:NZ_LT598688.1/LT598688.1	1	2996	2898	Complete Genome	ftp://ftp.ncbi.nlm.nih.gov/genomes/all/GCF/900/092/595/GCF_900092595.1_Sa_Newman_UoM	ftp://ftp.ncbi.nlm.nih.gov/genomes/all/GCA/900/092/595/GCA_900092595.1_Sa_Newman_UoM	Monk et al., 2017	10.1038/ncomms14403
RF122	Staphylococcus aureus	151	SAMEA3138186	PRJNA63	GCA_000009005.1	2.74253	32.8	chromosome:NC_007622.1/AJ938182.1	1	2788	2560	Complete Genome	ftp://ftp.ncbi.nlm.nih.gov/genomes/all/GCF/000/009/005/GCF_000009005.1_ASM900v1	ftp://ftp.ncbi.nlm.nih.gov/genomes/all/GCA/000/009/005/GCA_000009005.1_ASM900v1	Herron-Olsen et al., 2007	10.1371/journal.pone.0001120
RIVM1295	Staphylococcus aureus	398	SAMN04325935	PRJNA305475	GCA_001465635.1	2.78249	32.9943	chromosome:NZ_CP013616.1/CP013616.1; plasmid pRIVM1295-1:NZ_CP013617.1/CP013617.1; plasmid pRIVM1295-2:NZ_CP013618.1/CP013618.1	3	2780	2628	Complete Genome	ftp://ftp.ncbi.nlm.nih.gov/genomes/all/GCF/001/465/635/GCF_001465635.1_ASM146563v1	ftp://ftp.ncbi.nlm.nih.gov/genomes/all/GCA/001/465/635/GCA_001465635.1_ASM146563v1	Bosch et al., 2016	10.1128/AEM.00773-16
RIVM1607	Staphylococcus aureus	398	SAMN04325938	PRJNA305475	GCA_001465675.1	2.77101	32.9014	chromosome:NZ_CP013619.1/CP013619.1; plasmid pRIVM1607:NZ_CP013620.1/CP013620.1	2	2746	2605	Complete Genome	ftp://ftp.ncbi.nlm.nih.gov/genomes/all/GCF/001/465/675/GCF_001465675.1_ASM146567v1	ftp://ftp.ncbi.nlm.nih.gov/genomes/all/GCA/001/465/675/GCA_001465675.1_ASM146567v1	Bosch et al., 2016	10.1128/AEM.00773-16
RIVM3897	Staphylococcus aureus	398	SAMN04325940	PRJNA305475	GCA_001465755.1	2.89454	33	chromosome:NZ_CP013621.1/CP013621.1	1	2915	2767	Complete Genome	ftp://ftp.ncbi.nlm.nih.gov/genomes/all/GCF/001/465/755/GCF_001465755.1_ASM146575v1	ftp://ftp.ncbi.nlm.nih.gov/genomes/all/GCA/001/465/755/GCA_001465755.1_ASM146575v1	Bosch et al., 2016	10.1128/AEM.00773-16
RIVM6519	Staphylococcus aureus	5	SAMN04590098	PRJNA317948	GCA_001618305.1	2.79346	32.8988	chromosome:NZ_CP015173.1/CP015173.1; plasmid pRIVM6519-1:NZ_CP015174.1/CP015174.1; plasmid pRIVM6519-2:NZ_CP015175.1/CP015175.1	3	2819	2711	Complete Genome	ftp://ftp.ncbi.nlm.nih.gov/genomes/all/GCF/001/618/305/GCF_001618305.1_ASM161830v1	ftp://ftp.ncbi.nlm.nih.gov/genomes/all/GCA/001/618/305/GCA_001618305.1_ASM161830v1	Unpublished	PRJNA317948
RKI4	Staphylococcus aureus	27	SAMN03699895	PRJNA284222	GCA_001027045.1	2.74356	32.7693	chromosome:NZ_CP011528.1/CP011528.1; plasmid unnamed:NZ_CP011529.1/CP011529.1	2	2551	2414	Complete Genome	ftp://ftp.ncbi.nlm.nih.gov/genomes/all/GCF/001/027/045/GCF_001027045.1_ASM102704v1	ftp://ftp.ncbi.nlm.nih.gov/genomes/all/GCA/001/027/045/GCA_001027045.1_ASM102704v1	Stevens et al., 2015	10.1128/genomeA.00769-15
SA17_S6	Staphylococcus aureus	152	SAMN03339003	PRJNA274731	GCA_000934205.1	2.67218	32.7	chromosome:CP010941.1	1	2700	2536	Chromosome	-	ftp://ftp.ncbi.nlm.nih.gov/genomes/all/GCA/000/934/205/GCA_000934205.1_ASM93420v1	Biswas et al., 2015	10.1128/genomeA.00836-15
SA268	Staphylococcus aureus	59	SAMN02261725	PRJNA213166	GCA_000737615.1	2.8339	32.9	chromosome:NZ_CP006630.1/CP006630.1	1	2853	2708	Complete Genome	ftp://ftp.ncbi.nlm.nih.gov/genomes/all/GCF/000/737/615/GCF_000737615.1_ASM73761v1	ftp://ftp.ncbi.nlm.nih.gov/genomes/all/GCA/000/737/615/GCA_000737615.1_ASM73761v1	Qu et al., 2014	10.1371/journal.pone.0089235
SA40	Staphylococcus aureus	59	SAMN02603110	PRJNA167373	GCA_000470865.1	2.72831	32.9	chromosome:NC_022443.1/CP003604.1	1	2698	2560	Complete Genome	ftp://ftp.ncbi.nlm.nih.gov/genomes/all/GCF/000/470/865/GCF_000470865.1_ASM47086v1	ftp://ftp.ncbi.nlm.nih.gov/genomes/all/GCA/000/470/865/GCA_000470865.1_ASM47086v1	Chen et al., 2013	10.1371/journal.pone.0063210
SA40TW	Staphylococcus aureus	-	SAMN04263915	PRJNA302097	GCA_001880265.1	2.77185	32.9	chromosome:NZ_CP013182.1/CP013182.1	1	2872	2617	Complete Genome	ftp://ftp.ncbi.nlm.nih.gov/genomes/all/GCF/001/880/265/GCF_001880265.1_ASM188026v1	ftp://ftp.ncbi.nlm.nih.gov/genomes/all/GCA/001/880/265/GCA_001880265.1_ASM188026v1	Unpublished	PRJNA302097
SA564	Staphylococcus aureus	5	SAMN03267711	PRJNA270620	GCA_001281145.1	2.81081	32.8447	chromosome:NZ_CP010890.1/CP010890.1; plasmid pSA564:NZ_CP010891.1/CP010891.1	2	2842	2730	Complete Genome	ftp://ftp.ncbi.nlm.nih.gov/genomes/all/GCF/001/281/145/GCF_001281145.1_ASM128114v1	ftp://ftp.ncbi.nlm.nih.gov/genomes/all/GCA/001/281/145/GCA_001281145.1_ASM128114v1	Giraud et al., 2015	10.1080/15476286.2015.1035505
SA957	Staphylococcus aureus	59	SAMN00996491	PRJNA167119	GCA_000470845.1	2.78954	32.9	chromosome:NC_022442.1/CP003603.1	1	2787	2650	Complete Genome	ftp://ftp.ncbi.nlm.nih.gov/genomes/all/GCF/000/470/845/GCF_000470845.1_ASM47084v1	ftp://ftp.ncbi.nlm.nih.gov/genomes/all/GCA/000/470/845/GCA_000470845.1_ASM47084v1	Chen et al., 2013	10.1371/journal.pone.0063210
SJTUF_J27	Staphylococcus aureus	433	SAMN06200256	PRJNA353940	GCA_001956755.1	2.80476	32.9	chromosome:NZ_CP019117.1/CP019117.1	1	2907	2718	Complete Genome	ftp://ftp.ncbi.nlm.nih.gov/genomes/all/GCF/001/956/755/GCF_001956755.1_ASM195675v1	ftp://ftp.ncbi.nlm.nih.gov/genomes/all/GCA/001/956/755/GCA_001956755.1_ASM195675v1	Unpublished	PRJNA224116
ST20130938	Staphylococcus aureus	15	SAMN04166246	PRJNA298722	GCA_001611405.1	2.74688	32.8662	chromosome:NZ_CP012972.1/CP012972.1; plasmid pST20130938:NZ_CP012973.1/CP012973.1	2	2765	2634	Complete Genome	ftp://ftp.ncbi.nlm.nih.gov/genomes/all/GCF/001/611/405/GCF_001611405.1_ASM161140v1	ftp://ftp.ncbi.nlm.nih.gov/genomes/all/GCA/001/611/405/GCA_001611405.1_ASM161140v1	Trouillet-Assant et al., 2016	10.1111/cmi.12582
ST20130940	Staphylococcus aureus	15	SAMN04166494	PRJNA298753	GCA_001611325.1	2.70036	32.8655	chromosome:NZ_CP012979.1/CP012979.1; plasmid pST20130940:NZ_CP012980.1/CP012980.1	2	2695	2565	Complete Genome	ftp://ftp.ncbi.nlm.nih.gov/genomes/all/GCF/001/611/325/GCF_001611325.1_ASM161132v1	ftp://ftp.ncbi.nlm.nih.gov/genomes/all/GCA/001/611/325/GCA_001611325.1_ASM161132v1	Trouillet-Assant et al., 2016	10.1111/cmi.12582
ST20130942	Staphylococcus aureus	25	SAMN04166544	PRJNA298756	GCA_001611365.1	2.76713	32.7725	chromosome:NZ_CP012976.1/CP012976.1; plasmid pST20130942:NZ_CP012977.1/CP012977.1	2	2792	2663	Complete Genome	ftp://ftp.ncbi.nlm.nih.gov/genomes/all/GCF/001/611/365/GCF_001611365.1_ASM161136v1	ftp://ftp.ncbi.nlm.nih.gov/genomes/all/GCA/001/611/365/GCA_001611365.1_ASM161136v1	Trouillet-Assant et al., 2016	10.1111/cmi.12582
ST228-10388	Staphylococcus aureus	228	SAMEA2272458	PRJEA71349	GCA_000382965.1	2.79069	32.8912	chromosome:NC_020533.1/HE579065.1; plasmid pI4T8:NC_020534.1/HE579066.1	2	2820	2684	Complete Genome	ftp://ftp.ncbi.nlm.nih.gov/genomes/all/GCF/000/382/965/GCF_000382965.1_ASM38296v1	ftp://ftp.ncbi.nlm.nih.gov/genomes/all/GCA/000/382/965/GCA_000382965.1_ASM38296v1	Vogel et al., 2012	https://doi.org/10.1371/journal.pone.0038969
ST228-10497	Staphylococcus aureus	228	SAMEA2272299	PRJEA71351	GCA_000382985.1	2.79674	32.844	chromosome:NC_020566.1/HE579067.1; plasmid pI5S5:NC_020535.1/HE579068.1	2	2822	2681	Complete Genome	ftp://ftp.ncbi.nlm.nih.gov/genomes/all/GCF/000/382/985/GCF_000382985.1_ASM38298v1	ftp://ftp.ncbi.nlm.nih.gov/genomes/all/GCA/000/382/985/GCA_000382985.1_ASM38298v1	Vogel et al., 2012	https://doi.org/10.1371/journal.pone.0038969
ST228-15532	Staphylococcus aureus	228	SAMEA2272502	PRJEA71357	GCA_000383005.1	2.78309	32.8693	chromosome:NC_020568.1/HE579073.1; plasmid pI8T7:NC_020539.1/HE579074.1	2	2807	2670	Complete Genome	ftp://ftp.ncbi.nlm.nih.gov/genomes/all/GCF/000/383/005/GCF_000383005.1_ASM38300v1	ftp://ftp.ncbi.nlm.nih.gov/genomes/all/GCA/000/383/005/GCA_000383005.1_ASM38300v1	Vogel et al., 2012	https://doi.org/10.1371/journal.pone.0038969
ST228-16035	Staphylococcus aureus	228	SAMEA3283121	PRJEA71343	GCA_000967325.1	2.79036	32.8912	chromosome:NC_020529.1/HE579059.1; plasmid pI1T1:NC_020530.1/HE579060.1	2	2816	2684	Complete Genome	ftp://ftp.ncbi.nlm.nih.gov/genomes/all/GCF/000/967/325/GCF_000967325.1_ASM96732v1	ftp://ftp.ncbi.nlm.nih.gov/genomes/all/GCA/000/967/325/GCA_000967325.1_ASM96732v1	Vogel et al., 2012	https://doi.org/10.1371/journal.pone.0038969
ST228-16125	Staphylococcus aureus	228	SAMEA3283122	PRJEA71345	GCA_000967345.1	2.79037	32.8912	chromosome:NC_020564.1/HE579061.1; plasmid pI2T2:NC_020531.1/HE579062.1	2	2816	2678	Complete Genome	ftp://ftp.ncbi.nlm.nih.gov/genomes/all/GCF/000/967/345/GCF_000967345.1_ASM96734v1	ftp://ftp.ncbi.nlm.nih.gov/genomes/all/GCA/000/967/345/GCA_000967345.1_ASM96734v1	Vogel et al., 2012	https://doi.org/10.1371/journal.pone.0038969
ST228-18341	Staphylococcus aureus	228	SAMEA3283122	PRJEA71347	GCA_000967365.1	2.79207	32.8931	chromosome:NC_020532.1/HE579063.1; plasmid pI3T3:NC_020565.1/HE579064.1	2	2817	2676	Complete Genome	ftp://ftp.ncbi.nlm.nih.gov/genomes/all/GCF/000/967/365/GCF_000967365.1_ASM96736v1	ftp://ftp.ncbi.nlm.nih.gov/genomes/all/GCA/000/967/365/GCA_000967365.1_ASM96736v1	Vogel et al., 2012	https://doi.org/10.1371/journal.pone.0038969
ST228-18412	Staphylococcus aureus	228	SAMEA3283124	PRJEA71353	GCA_000967385.1	2.79217	32.893	chromosome:NC_020536.1/HE579069.1; plasmid pI6T6:NC_020567.1/HE579070.1	2	2817	2678	Complete Genome	ftp://ftp.ncbi.nlm.nih.gov/genomes/all/GCF/000/967/385/GCF_000967385.1_ASM96738v1	ftp://ftp.ncbi.nlm.nih.gov/genomes/all/GCA/000/967/385/GCA_000967385.1_ASM96738v1	Vogel et al., 2012	https://doi.org/10.1371/journal.pone.0038969
ST228-18583	Staphylococcus aureus	228	SAMEA3283125	PRJEA71355	GCA_000967405.1	2.78302	32.8693	chromosome:NC_020537.1/HE579071.1; plasmid pI7S6:NC_020538.1/HE579072.1	2	2809	2669	Complete Genome	ftp://ftp.ncbi.nlm.nih.gov/genomes/all/GCF/000/967/405/GCF_000967405.1_ASM96740v1	ftp://ftp.ncbi.nlm.nih.gov/genomes/all/GCA/000/967/405/GCA_000967405.1_ASM96740v1	Vogel et al., 2012	https://doi.org/10.1371/journal.pone.0038969
T0131	Staphylococcus aureus	239	SAMN02603905	PRJNA65323	GCA_000204665.1	2.9139	32.8	chromosome:NC_017347.1/CP002643.1	1	2972	2856	Complete Genome	ftp://ftp.ncbi.nlm.nih.gov/genomes/all/GCF/000/204/665/GCF_000204665.1_ASM20466v1	ftp://ftp.ncbi.nlm.nih.gov/genomes/all/GCA/000/204/665/GCA_000204665.1_ASM20466v1	Li et al., 2011	10.1128/JB.05135-11
Tager_104	Staphylococcus aureus	49	SAMN02393830	PRJNA213989	GCA_000452385.2	2.82084	32.9	chromosome:NZ_CP012409.1/CP012409.1	1	2857	2636	Complete Genome	ftp://ftp.ncbi.nlm.nih.gov/genomes/all/GCF/000/452/385/GCF_000452385.2_ASM45238v2	ftp://ftp.ncbi.nlm.nih.gov/genomes/all/GCA/000/452/385/GCA_000452385.2_ASM45238v2	Davis et al., 2013	10.1128/genomeA.00706-13
TCH1516	Staphylococcus aureus	8	SAMN00253845	PRJNA19489	GCA_000017085.1	2.90308	32.7742	chromosome:NC_010079.1/CP000730.1; plasmid pUSA01-HOU:NC_012417.1/CP001544.1; plasmid pUSA300HOUMR:NC_010063.1/CP000731.1	3	2978	2876	Complete Genome	ftp://ftp.ncbi.nlm.nih.gov/genomes/all/GCF/000/017/085/GCF_000017085.1_ASM1708v1	ftp://ftp.ncbi.nlm.nih.gov/genomes/all/GCA/000/017/085/GCA_000017085.1_ASM1708v1	Highlander et al., 2007	10.1186/1471-2180-7-99
TCH60	Staphylococcus aureus	-	SAMN00002240	PRJNA31539	GCA_000159535.2	2.82717	32.8593	chromosome:NC_017342.1/CP002110.1; plasmid unnamed:NC_017345.1/CP002111.1	2	2822	2655	Complete Genome	ftp://ftp.ncbi.nlm.nih.gov/genomes/all/GCF/000/159/535/GCF_000159535.2_ASM15953v2	ftp://ftp.ncbi.nlm.nih.gov/genomes/all/GCA/000/159/535/GCA_000159535.2_ASM15953v2	Unpublished	PRJNA31539
TMUS2126	Staphylococcus aureus	72	SAMD00020283	PRJDB3193	GCA_001549655.1	2.77016	32.8	chromosome Unknown:NZ_AP014652.1/AP014652.1	1	2789	2649	Complete Genome	ftp://ftp.ncbi.nlm.nih.gov/genomes/all/GCF/001/549/655/GCF_001549655.1_ASM154965v1	ftp://ftp.ncbi.nlm.nih.gov/genomes/all/GCA/001/549/655/GCA_001549655.1_ASM154965v1	Yamaguchi et al., 2015	10.1128/AAC.05159-14
TW20	Staphylococcus aureus	239	SAMEA2272282	PRJEA36647	GCA_000027045.1	3.07581	32.7972	chromosome:NC_017331.1/FN433596.1; plasmid pTW20_1:NC_017352.1/FN433597.1; plasmid pTW20_2:NC_017332.1/FN433598.1	3	3163	3041	Complete Genome	ftp://ftp.ncbi.nlm.nih.gov/genomes/all/GCF/000/027/045/GCF_000027045.1_ASM2704v1	ftp://ftp.ncbi.nlm.nih.gov/genomes/all/GCA/000/027/045/GCA_000027045.1_ASM2704v1	Holden et al., 2010	10.1128/JB.01255-09
S0385 (ST398)	Staphylococcus aureus	398	SAMEA2272644	PRJEA29427	GCA_000009585.1	2.88537	32.8898	chromosome:NC_017333.1/AM990992.1; plasmid pS0385-1:NC_017334.1/AM990993.1; plasmid pS0385-2:NC_017335.1/AM990994.1; plasmid pS0385-3:NC_017336.1/AM990995.1	4	2917	2751	Complete Genome	ftp://ftp.ncbi.nlm.nih.gov/genomes/all/GCF/000/009/585/GCF_000009585.1_ASM958v1	ftp://ftp.ncbi.nlm.nih.gov/genomes/all/GCA/000/009/585/GCA_000009585.1_ASM958v1	Schijffelen et al., 2010	10.1186/1471-2164-11-376	uploaded to ENA named "Staphylococcus aureus subsp. aureus ST398" but strain name actually "S0385"; single hsdMS system
UA-S391_USA300	Staphylococcus aureus	8	SAMN02777327	PRJNA246435	GCA_000695875.1	2.87292	32.8	chromosome:NZ_CP007690.1/CP007690.1	1	2941	2840	Complete Genome	ftp://ftp.ncbi.nlm.nih.gov/genomes/all/GCF/000/695/875/GCF_000695875.1_ASM69587v1	ftp://ftp.ncbi.nlm.nih.gov/genomes/all/GCA/000/695/875/GCA_000695875.1_ASM69587v1	Sabirova et al., 2014	10.1128/genomeA.00610-14
UCI_28	Staphylococcus aureus	5	SAMN06046106	PRJNA354449	GCA_001975045.1	2.86258	32.85	chromosome:NZ_CP018768.1/CP018768.1; plasmid pUCI28:NZ_CP018769.1/CP018769.1	-	2976	2804	Complete Genome	ftp://ftp.ncbi.nlm.nih.gov/genomes/all/GCF/001/975/045/GCF_001975045.1_ASM197504v1	ftp://ftp.ncbi.nlm.nih.gov/genomes/all/GCA/001/975/045/GCA_001975045.1_ASM197504v1	Hau et al., 2017	10.1128/genomeA.00099-17
UCI62	Staphylococcus aureus	5	SAMN06046111	PRJNA354450	GCA_001975005.1	2.92724	32.88	chromosome:NZ_CP018766.1/CP018766.1; plasmid pUCI62:NZ_CP018767.1/CP018767.1	-	3062	2980	Complete Genome	ftp://ftp.ncbi.nlm.nih.gov/genomes/all/GCF/001/975/005/GCF_001975005.1_ASM197500v1	ftp://ftp.ncbi.nlm.nih.gov/genomes/all/GCA/001/975/005/GCA_001975005.1_ASM197500v1	Hau et al., 2017	10.1128/genomeA.00099-17
USA300_2014.C01	Staphylococcus aureus	8	SAMN03787328	PRJNA287576	GCA_001183705.1	2.94564	32.7789	chromosome:NZ_CP012119.1/CP012119.1; plasmid unnamed:NZ_CP012118.1/CP012118.1	2	3042	2933	Complete Genome	ftp://ftp.ncbi.nlm.nih.gov/genomes/all/GCF/001/183/705/GCF_001183705.1_ASM118370v1	ftp://ftp.ncbi.nlm.nih.gov/genomes/all/GCA/001/183/705/GCA_001183705.1_ASM118370v1	Johnson et al., 2015	10.1128/JCM.01771-15
USA300_FPR3757	Staphylococcus aureus	8	SAMN02604150	PRJNA16313	GCA_000013465.1	2.91747	32.7392	chromosome:NC_007793.1/CP000255.1; plasmid pUSA01:NC_007790.1/CP000256.1; plasmid pUSA02:NC_007791.1/CP000257.1; plasmid pUSA03:NC_007792.1/CP000258.1	4	2982	2887	Complete Genome	ftp://ftp.ncbi.nlm.nih.gov/genomes/all/GCF/000/013/465/GCF_000013465.1_ASM1346v1	ftp://ftp.ncbi.nlm.nih.gov/genomes/all/GCA/000/013/465/GCA_000013465.1_ASM1346v1	Diep et al., 2006	10.1016/S0140-6736(06)68231-7
USA300_SUR1	Staphylococcus aureus	8	SAMN06238073	PRJNA260675	GCA_001956815.1	2.93497	32.7744	chromosome:NZ_CP009423.1/CP009423.1; plasmid pSUR1A:NZ_CP009424.1/CP009424.1; plasmid pSUR1B:NZ_CP009425.1/CP009425.1	3	3029	2930	Complete Genome	ftp://ftp.ncbi.nlm.nih.gov/genomes/all/GCF/001/956/815/GCF_001956815.1_ASM195681v1	ftp://ftp.ncbi.nlm.nih.gov/genomes/all/GCA/001/956/815/GCA_001956815.1_ASM195681v1	Sabat et al., 2016	10.1038/srep41050
USA300-ISMMS1	Staphylococcus aureus	8	SAMN03081531	PRJNA237099	GCA_000568455.1	2.9512	32.7746	chromosome:NZ_CP007176.1/CP007176.1; plasmid pUSA01-ISMMS:NZ_CP007177.1/CP007177.1; plasmid pUSA02-ISMMS:NZ_CP007178.1/CP007178.1	3	3038	2931	Complete Genome	ftp://ftp.ncbi.nlm.nih.gov/genomes/all/GCF/000/568/455/GCF_000568455.1_ASM56845v1	ftp://ftp.ncbi.nlm.nih.gov/genomes/all/GCA/000/568/455/GCA_000568455.1_ASM56845v1	Altman et al., 2014	10.1111/ajt.12897
UTSW_MRSA_55	Staphylococcus aureus	8	SAMN04254471	PRJNA273427	GCA_001580515.1	3.03979	32.6901	chromosome:NZ_CP013231.1/CP013231.1; plasmid UTSW55_1:NZ_CP013227.1/CP013227.1; plasmid UTSW55_2:NZ_CP013228.1/CP013228.1; plasmid UTSW55_3:NZ_CP013229.1/CP013229.1; plasmid UTSW55_4:NZ_CP013230.1/CP013230.1	5	3120	2949	Complete Genome	ftp://ftp.ncbi.nlm.nih.gov/genomes/all/GCF/001/580/515/GCF_001580515.1_ASM158051v1	ftp://ftp.ncbi.nlm.nih.gov/genomes/all/GCA/001/580/515/GCA_001580515.1_ASM158051v1	Unpublished	PRJNA273427
V2200	Staphylococcus aureus	923	SAMN02743812	PRJNA246185	GCA_001046095.2	2.87437	32.8592	chromosome:NZ_CP007657.1/CP007657.1; plasmid pV2200:NZ_CP007658.1/CP007658.1	2	2934	2816	Complete Genome	ftp://ftp.ncbi.nlm.nih.gov/genomes/all/GCF/001/046/095/GCF_001046095.2_ASM104609v2	ftp://ftp.ncbi.nlm.nih.gov/genomes/all/GCA/001/046/095/GCA_001046095.2_ASM104609v2	Planet et al., 2015	10.1093/infdis/jiv320
V521	Staphylococcus aureus	239	SAMN04219577	PRJNA300829	GCA_001641025.1	3.11428	32.8028	chromosome:NZ_CP013957.1/CP013957.1; plasmid pV521:NZ_CP013958.1/CP013958.1	2	3225	3057	Complete Genome	ftp://ftp.ncbi.nlm.nih.gov/genomes/all/GCF/001/641/025/GCF_001641025.1_ASM164102v1	ftp://ftp.ncbi.nlm.nih.gov/genomes/all/GCA/001/641/025/GCA_001641025.1_ASM164102v1	Unpublished	PRJNA300829
V605	Staphylococcus aureus	-	SAMN04219581	PRJNA300829	GCA_001641045.1	3.13248	32.7367	chromosome:CP013959.1; plasmid pV605:CP013960.1	2	3240	3102	Complete Genome	ftp://ftp.ncbi.nlm.nih.gov/genomes/all/GCF/001/641/045/GCF_001641045.1_ASM164104v1	ftp://ftp.ncbi.nlm.nih.gov/genomes/all/GCA/001/641/045/GCA_001641045.1_ASM164104v1	Unpublished	PRJNA300829
VC40	Staphylococcus aureus	8	SAMN02603393	PRJNA66591	GCA_000245495.1	2.69257	32.8	chromosome:NC_016912.1/CP003033.1	1	2723	2611	Complete Genome	ftp://ftp.ncbi.nlm.nih.gov/genomes/all/GCF/000/245/495/GCF_000245495.1_ASM24549v1	ftp://ftp.ncbi.nlm.nih.gov/genomes/all/GCA/000/245/495/GCA_000245495.1_ASM24549v1	Sass et al., 2012	10.1128/JB.06631-11
XN108	Staphylococcus aureus	239	SAMN02693431	PRJNA239544	GCA_000709475.1	3.05206	32.8	chromosome:CP007447.1	1	3064	2992	Complete Genome	-	ftp://ftp.ncbi.nlm.nih.gov/genomes/all/GCA/000/709/475/GCA_000709475.1_ASM70947v1	Zhang et al., 2014	10.1128/genomeA.00449-14
XQ	Staphylococcus aureus	121	SAMN04253017	PRJNA301649	GCA_001444345.1	2.80359	32.8	chromosome:NZ_CP013137.1/CP013137.1	1	2862	2639	Complete Genome	ftp://ftp.ncbi.nlm.nih.gov/genomes/all/GCF/001/444/345/GCF_001444345.1_ASM144434v1	ftp://ftp.ncbi.nlm.nih.gov/genomes/all/GCA/001/444/345/GCA_001444345.1_ASM144434v1	Unpublished	PRJNA301649
Z172	Staphylococcus aureus	239	SAMN02370325	PRJNA222409	GCA_000485885.1	3.0183	32.798	chromosome:NC_022604.1/CP006838.1; plasmid pZ172_1:NC_022610.1/CP006839.1; plasmid pZ172_2:NC_022605.1/CP006840.1	3	3119	2993	Complete Genome	ftp://ftp.ncbi.nlm.nih.gov/genomes/all/GCF/000/485/885/GCF_000485885.1_ASM48588v1	ftp://ftp.ncbi.nlm.nih.gov/genomes/all/GCA/000/485/885/GCA_000485885.1_ASM48588v1	Chen et al., 2013	10.1128/genomeA.01011-13
ZJ5499	Staphylococcus aureus	5	SAMN03742530	PRJNA285271	GCA_001640885.1	2.84809	32.8	chromosome:NZ_CP011685.1/CP011685.1	1	2897	2766	Complete Genome	ftp://ftp.ncbi.nlm.nih.gov/genomes/all/GCF/001/640/885/GCF_001640885.1_ASM164088v1	ftp://ftp.ncbi.nlm.nih.gov/genomes/all/GCA/001/640/885/GCA_001640885.1_ASM164088v1	Unpublished	PRJNA285271

## Sheet: B - S. epi reference genomes
Strain	Organism	in silico MLST	Year isolation	Country	Institution location	Host	Clinical Presentation	Sample	NCBI Assembly	PacBio	Sequencing Reference	DOI
12228	Staphylococcus epidermidis	8	1955	United States	Unknown	Non-clinical	Not applicable	Not applicable	GCA_000007645.1	N	Zhang et al., 2003	10.1046/j.1365-2958.2003.03671.x
BPH0662	Staphylococcus epidermidis	2	2012	Australia	Melbourne, Victoria	Human	CNS infection	CSF	GCA_900086615.1	Y	Lee et al., 2016	10.1099/mgen.0.000077
PM221	Staphylococcus epidermidis	184	1999-2002	Finland	Unknown	Bovine	Mastitis	Mastitis	GCA_000751035.1	N	Savijoki et al., 2014	10.1021/pr500322d
RP62a	Staphylococcus epidermidis	10	1979-1980	United States	Memphis, Tennessee	Human	Bacteraemia	Blood culture	GCA_000011925.1	Y	Gill et al., 2005	10.1128/JB.187.7.2426-2438.2005
SEI	Staphylococcus epidermidis	-	Unknown	United States	Unknown	Non-clinical	Not applicable	Not applicable	GCA_000759555.1	N	Davenport et al., 2014	10.1128/genomeA.01059-14
1457	Staphylococcus epidermidis	86	1990	Gemany	Hamburg	Human	Bacteraemia	Blood culture (CVC)	GCA_002085695.1	Y	Galac et al., 2017	10.1128/genomeA.00450-17
14.1.R1	Staphylococcus epidermidis	-	2015	Denmark	Aarhus	Human	Colonising	Skin	GCA_001956655.2	Y	Lassen et al., 2017	10.1128/genomeA.00004-17

## Sheet: C - S. epi SRA metadata
ISOLATE	in silico MLST	BIOSAMPLE	SAMPLE NAME	SRA	ORGANISM	Strain	Collected by	Collection Date	Geographic Location	Isolation Source	Lattitude & Longitude	Host	Host Disease	Accession	ID	Sequencing Method	Reads	Yield	GC	MinLen	AvgLen	ModeLen	MaxLen	AvgQual	Depth	Assembler	Contigs	bp	ok	Ns	Gaps	Min	Avg	Max	N50	Reference	DOI
100_SEPI	2	SAMN03196961	100_SEPI	SRS746168	Staphylococcus epidermidis	100_SEPI	UW clinical laboratory	2012-2013	USA WA	Unknown	Unknown	Homo sapiens	Unknown	SAMN03196961	3196961	Illumina Hiseq	1470304	137671202	31.8	19	93	101	101	36	48.4832	SPAdes v3.7.1	78	2712016	2712016	0	0	201	34769	191611	73522	Roach et al., 2015	10.1371/journal.pgen.1005413
101_SEPI	2	SAMN03196971	101_SEPI	SRS746179	Staphylococcus epidermidis	101_SEPI	UW clinical laboratory	2012-2013	USA WA	Unknown	Unknown	Homo sapiens	Unknown	SAMN03196971	3196971	Illumina Hiseq	1415016	134256554	31.9	19	94	101	101	35.3	47.2807	SPAdes v3.7.1	100	2627628	2627628	0	0	324	26276	177746	64643	Roach et al., 2015	10.1371/journal.pgen.1005413
1013_SEPI	2	SAMN03196975	1013_SEPI	SRS746184	Staphylococcus epidermidis	1013_SEPI	UW clinical laboratory	2012-2013	USA WA	Unknown	Unknown	Homo sapiens	Unknown	SAMN03196975	3196975	Illumina Hiseq	1457560	127076805	33.1	8	87	101	101	33.9	44.7522	SPAdes v3.7.1	101	2606122	2606122	0	0	319	25803	206454	59071	Roach et al., 2015	10.1371/journal.pgen.1005413
102_SEPI	2	SAMN03196982	102_SEPI	SRS746192	Staphylococcus epidermidis	102_SEPI	UW clinical laboratory	2012-2013	USA WA	Unknown	Unknown	Homo sapiens	Unknown	SAMN03196982	3196982	Illumina Hiseq	1523558	142081238	31.8	19	93	101	101	35.9	50.0363	SPAdes v3.7.1	72	2704030	2704030	0	0	203	37555	208811	81893	Roach et al., 2015	10.1371/journal.pgen.1005413
1021.rep1_SEPI	2	SAMN03196984	1021.rep1_SEPI	SRS746191	Staphylococcus epidermidis	1021.rep1_SEPI	UW clinical laboratory	2012-2013	USA WA	Unknown	Unknown	Homo sapiens	Unknown	SAMN03196984	3196984	Illumina Hiseq	1614092	137918480	33.1	8	85	101	101	34	48.5703	SPAdes v3.7.1	105	2606186	2606186	0	0	335	24820	227697	59082	Roach et al., 2015	10.1371/journal.pgen.1005413
1022_SEPI	2	SAMN03196986	1022_SEPI	SRS746194	Staphylococcus epidermidis	1022_SEPI	UW clinical laboratory	2012-2013	USA WA	Unknown	Unknown	Homo sapiens	Unknown	SAMN03196986	3196986	Illumina Hiseq	2256332	192910230	33	8	85	101	101	34.5	67.9365	SPAdes v3.7.1	126	2611572	2611572	0	0	329	20726	206538	57923	Roach et al., 2015	10.1371/journal.pgen.1005413
1023_SEPI	2	SAMN03196987	1023_SEPI	SRS746195	Staphylococcus epidermidis	1023_SEPI	UW clinical laboratory	2012-2013	USA WA	Unknown	Unknown	Homo sapiens	Unknown	SAMN03196987	3196987	Illumina Hiseq	1881180	162535076	32.9	8	86	101	101	34.4	57.2394	SPAdes v3.7.1	100	2542191	2542191	0	0	320	25421	196625	71805	Roach et al., 2015	10.1371/journal.pgen.1005413
1026_SEPI	2	SAMN03196990	1026_SEPI	SRS746198	Staphylococcus epidermidis	1026_SEPI	UW clinical laboratory	2012-2013	USA WA	Unknown	Unknown	Homo sapiens	Unknown	SAMN03196990	3196990	Illumina Hiseq	1180544	103384001	32.9	8	87	101	101	34.6	36.4084	SPAdes v3.7.1	77	2555301	2555301	0	0	316	33185	227103	71686	Roach et al., 2015	10.1371/journal.pgen.1005413
1040_SEPI	2	SAMN03197006	1040_SEPI	SRS746213	Staphylococcus epidermidis	1040_SEPI	UW clinical laboratory	2012-2013	USA WA	Unknown	Unknown	Homo sapiens	Unknown	SAMN03197006	3197006	Illumina Hiseq	1896172	164176780	33	8	86	101	101	34.8	57.8176	SPAdes v3.7.1	113	2611226	2611226	0	0	316	23108	177766	64674	Roach et al., 2015	10.1371/journal.pgen.1005413
1067_SEPI	101	SAMN03197029	1067_SEPI	SRS746237	Staphylococcus epidermidis	1067_SEPI	UW clinical laboratory	2012-2013	USA WA	Unknown	Unknown	Homo sapiens	Unknown	SAMN03197029	3197029	Illumina Hiseq	1854226	159906388	33	8	86	101	101	34.1	56.3137	SPAdes v3.7.1	97	2459827	2459827	0	0	314	25359	198471	81463	Roach et al., 2015	10.1371/journal.pgen.1005413
1088_SEPI	2	SAMN03197050	1088_SEPI	SRS746258	Staphylococcus epidermidis	1088_SEPI	UW clinical laboratory	2012-2013	USA WA	Unknown	Unknown	Homo sapiens	Unknown	SAMN03197050	3197050	Illumina Hiseq	1645192	142966913	33	8	86	101	101	34.4	50.3482	SPAdes v3.7.1	123	2566325	2566325	0	0	321	20864	208269	58577	Roach et al., 2015	10.1371/journal.pgen.1005413
1097_SEPI	5	SAMN03197059	1097_SEPI	SRS746267	Staphylococcus epidermidis	1097_SEPI	UW clinical laboratory	2012-2013	USA WA	Unknown	Unknown	Homo sapiens	Unknown	SAMN03197059	3197059	Illumina Hiseq	1480548	129039475	33.1	8	87	101	101	34.1	45.4434	SPAdes v3.7.1	87	2449985	2449985	0	0	338	28160	189678	76015	Roach et al., 2015	10.1371/journal.pgen.1005413
1115_SEPI	88	SAMN03197069	1115_SEPI	SRS746277	Staphylococcus epidermidis	1115_SEPI	UW clinical laboratory	2012-2013	USA WA	Unknown	Unknown	Homo sapiens	Unknown	SAMN03197069	3197069	Illumina Hiseq	1794454	154746779	33.1	8	86	101	101	34.6	54.4966	SPAdes v3.7.1	92	2442175	2442175	0	0	323	26545	157038	63100	Roach et al., 2015	10.1371/journal.pgen.1005413
1129_SEPI	2	SAMN03197083	1129_SEPI	SRS746291	Staphylococcus epidermidis	1129_SEPI	UW clinical laboratory	2012-2013	USA WA	Unknown	Unknown	Homo sapiens	Unknown	SAMN03197083	3197083	Illumina Hiseq	979878	93457829	32.3	19	95	101	101	36.3	32.9127	SPAdes v3.7.1	60	2511785	2511785	0	0	321	41863	196263	82543	Roach et al., 2015	10.1371/journal.pgen.1005413
1142_SEPI	69	SAMN03197098	1142_SEPI	SRS746305	Staphylococcus epidermidis	1142_SEPI	UW clinical laboratory	2012-2013	USA WA	Unknown	Unknown	Homo sapiens	Unknown	SAMN03197098	3197098	Illumina Hiseq	899214	85910372	32.2	19	95	101	101	36.3	30.2548	SPAdes v3.7.1	89	2489839	2489839	0	0	317	27975	233894	76908	Roach et al., 2015	10.1371/journal.pgen.1005413
1188_SEPI	5	SAMN03197147	1188_SEPI	SRS746355	Staphylococcus epidermidis	1188_SEPI	UW clinical laboratory	2012-2013	USA WA	Unknown	Unknown	Homo sapiens	Unknown	SAMN03197147	3197147	Illumina Hiseq	1259430	119219979	32.2	19	94	101	101	36.2	41.9853	SPAdes v3.7.1	70	2476525	2476525	0	0	328	35378	253806	82440	Roach et al., 2015	10.1371/journal.pgen.1005413
1190_SEPI	2	SAMN03197150	1190_SEPI	SRS746357	Staphylococcus epidermidis	1190_SEPI	UW clinical laboratory	2012-2013	USA WA	Unknown	Unknown	Homo sapiens	Unknown	SAMN03197150	3197150	Illumina Hiseq	1149722	109541947	32	19	95	101	101	36.5	38.577	SPAdes v3.7.1	83	2747960	2747960	0	0	317	33107	189811	75077	Roach et al., 2015	10.1371/journal.pgen.1005413
1191_SEPI	83	SAMN03197151	1191_SEPI	SRS746359	Staphylococcus epidermidis	1191_SEPI	UW clinical laboratory	2012-2013	USA WA	Unknown	Unknown	Homo sapiens	Unknown	SAMN03197151	3197151	Illumina Hiseq	1183788	112463290	32	19	95	101	101	36.3	39.6058	SPAdes v3.7.1	78	2542915	2542915	0	0	335	32601	196685	75070	Roach et al., 2015	10.1371/journal.pgen.1005413
1226_SEPI	2	SAMN03197190	1226_SEPI	SRS746397	Staphylococcus epidermidis	1226_SEPI	UW clinical laboratory	2012-2013	USA WA	Unknown	Unknown	Homo sapiens	Unknown	SAMN03197190	3197190	Illumina Hiseq	1111406	106006779	32.2	19	95	101	101	36.5	37.332	SPAdes v3.7.1	86	2523111	2523111	0	0	320	29338	177532	78593	Roach et al., 2015	10.1371/journal.pgen.1005413
1284_SEPI	184	SAMN03197255	1284_SEPI	SRS746463	Staphylococcus epidermidis	1284_SEPI	UW clinical laboratory	2012-2013	USA WA	Unknown	Unknown	Homo sapiens	Unknown	SAMN03197255	3197255	Illumina Hiseq	979684	93539793	32.1	19	95	101	101	36.3	32.9416	SPAdes v3.7.1	65	2466656	2466656	0	0	332	37948	268773	79380	Roach et al., 2015	10.1371/journal.pgen.1005413
1289_SEPI	17	SAMN03197260	1289_SEPI	SRS746467	Staphylococcus epidermidis	1289_SEPI	UW clinical laboratory	2012-2013	USA WA	Unknown	Unknown	Homo sapiens	Unknown	SAMN03197260	3197260	Illumina Hiseq	1015442	96813478	32.2	19	95	101	101	36.5	34.0945	SPAdes v3.7.1	67	2422096	2422096	0	0	208	36150	233757	75570	Roach et al., 2015	10.1371/journal.pgen.1005413
1295_SEPI	2	SAMN03197267	1295_SEPI	SRS746475	Staphylococcus epidermidis	1295_SEPI	UW clinical laboratory	2012-2013	USA WA	Unknown	Unknown	Homo sapiens	Unknown	SAMN03197267	3197267	Illumina Hiseq	968766	92724819	32.1	19	95	101	101	36.5	32.6546	SPAdes v3.7.1	80	2603330	2603330	0	0	318	32541	196342	73147	Roach et al., 2015	10.1371/journal.pgen.1005413
1296_SEPI	17	SAMN03197268	1296_SEPI	SRS746476	Staphylococcus epidermidis	1296_SEPI	UW clinical laboratory	2012-2013	USA WA	Unknown	Unknown	Homo sapiens	Unknown	SAMN03197268	3197268	Illumina Hiseq	1017942	96839330	33.8	19	95	101	101	36.3	34.1036	SPAdes v3.7.1	235	2495643	2495643	0	0	314	10619	233872	67393	Roach et al., 2015	10.1371/journal.pgen.1005413
1306.rep2_SEPI	17	SAMN03197281	1306.rep2_SEPI	SRS746488	Staphylococcus epidermidis	1306.rep2_SEPI	UW clinical laboratory	2012-2013	USA WA	Unknown	Unknown	Homo sapiens	Unknown	SAMN03197281	3197281	Illumina Hiseq	999056	95076568	32.2	19	95	101	101	36.4	33.4828	SPAdes v3.7.1	72	2425396	2425396	0	0	350	33686	252948	70327	Roach et al., 2015	10.1371/journal.pgen.1005413
248_DEN19	1	SAMN05207190	248	SRS1525994	Staphylococcus epidermidis	DEN19	ITQB	1997	Denmark	Unknown	55.67 N 12.57 E	Homo sapiens	Infection	SAMN05207190	5207190	Illumina Hiseq	3276956	327695600	31.3	100	100	100	100	34.9	115.403	SPAdes v3.7.1	92	2482742	2482742	0	0	224	26986	184839	70571	Meric et al., 2015	10.1093/gbe/evv066
249_ICE18	1	SAMN05207191	249	SRS1525993	Staphylococcus epidermidis	ICE18	ITQB	1997	Iceland	Wound	64.13 N 21.82 W	Homo sapiens	Commensal	SAMN05207191	5207191	Illumina Hiseq	4319056	431905600	32	100	100	100	100	35.8	152.103	SPAdes v3.7.1	185	2527316	2527316	0	0	201	13661	198502	57394	Meric et al., 2015	10.1093/gbe/evv066
250_ICE7	2	SAMN05207192	250	SRS1526005	Staphylococcus epidermidis	ICE7	ITQB	1997	Iceland	Blood	64.13 N 21.82 W	Homo sapiens	Bacteraemia	SAMN05207192	5207192	Illumina Hiseq	3172982	317298200	32.5	100	100	100	100	35.2	111.742	SPAdes v3.7.1	125	2703929	2703929	0	0	206	21631	177404	65973	Meric et al., 2015	10.1093/gbe/evv066
251_1347N	55	SAMN05207193	251	SRS1526017	Staphylococcus epidermidis	1347N	ITQB	1999	Portugal	Nasal swab	38.72 N 9.14 W	Homo sapiens	Commensal	SAMN05207193	5207193	Illumina Hiseq	2211012	221101200	32.3	100	100	100	100	33.8	77.8644	SPAdes v3.7.1	99	2424659	2424659	0	0	313	24491	198492	81635	Meric et al., 2015	10.1093/gbe/evv066
252_DEN22	4	SAMN05207194	252	SRS1526027	Staphylococcus epidermidis	DEN22	ITQB	1997	Denmark	Blood	55.67 N 12.57 E	Homo sapiens	Bacteraemia	SAMN05207194	5207194	Illumina Hiseq	3409886	340988600	32.3	100	100	100	100	35.1	120.085	SPAdes v3.7.1	116	2490903	2490903	0	0	233	21473	207847	58821	Meric et al., 2015	10.1093/gbe/evv066
253_ICE192	5	SAMN05207195	253	SRS1526037	Staphylococcus epidermidis	ICE192	ITQB	1998	Iceland	Blood	64.13 N 21.82 W	Homo sapiens	Bacteraemia	SAMN05207195	5207195	Illumina Hiseq	3569974	356997400	32.6	100	100	100	100	35.1	125.723	SPAdes v3.7.1	120	2456915	2456915	0	0	201	20474	263670	82257	Meric et al., 2015	10.1093/gbe/evv066
254_DEN178	5	SAMN05207196	254	SRS1526049	Staphylococcus epidermidis	DEN178	ITQB	1998	Denmark	Blood	55.67 N 12.57 E	Homo sapiens	Bacteraemia	SAMN05207196	5207196	Illumina Hiseq	3671280	367128000	32.3	100	100	100	100	34.9	129.29	SPAdes v3.7.1	145	2637079	2637079	0	0	204	18186	263578	82907	Meric et al., 2015	10.1093/gbe/evv066
255_ICE9	6	SAMN05207197	255	SRS1526060	Staphylococcus epidermidis	ICE9	ITQB	1997	Iceland	Urine	64.13 N 21.82 W	Homo sapiens	UTI	SAMN05207197	5207197	Illumina Hiseq	5217288	521728800	32.9	100	100	100	100	35.7	183.735	SPAdes v3.7.1	98	2481963	2481963	0	0	218	25326	252334	78522	Meric et al., 2015	10.1093/gbe/evv066
256_ICE95	10	SAMN05207198	256	SRS1526071	Staphylococcus epidermidis	ICE95	ITQB	1997	Iceland	Wound	64.13 N 21.82 W	Homo sapiens	Commensal	SAMN05207198	5207198	Illumina Hiseq	4642176	464217600	32.8	100	100	100	100	35.6	163.482	SPAdes v3.7.1	100	2435923	2435923	0	0	204	24359	233824	82969	Meric et al., 2015	10.1093/gbe/evv066
257_DEN76	14	SAMN05207199	257	SRS1526075	Staphylococcus epidermidis	DEN76	ITQB	1997	Denmark	Blood	55.67 N 12.57 E	Homo sapiens	Bacteraemia	SAMN05207199	5207199	Illumina Hiseq	4035442	403544200	32.1	100	100	100	100	35.1	142.115	SPAdes v3.7.1	106	2415933	2415933	0	0	316	22791	185124	78266	Meric et al., 2015	10.1093/gbe/evv066
259_ICE99	20	SAMN05207201	259	SRS1525996	Staphylococcus epidermidis	ICE99	ITQB	1997	Iceland	Wound	64.13 N 21.82 W	Homo sapiens	Commensal	SAMN05207201	5207201	Illumina Hiseq	4956620	495662000	32.6	100	100	100	100	35.3	174.556	SPAdes v3.7.1	96	2431352	2431352	0	0	202	25326	198589	72163	Meric et al., 2015	10.1093/gbe/evv066
260_DEN185	21	SAMN05207202	260	SRS1525997	Staphylococcus epidermidis	DEN185	ITQB	1998	Denmark	Blood	55.67 N 12.57 E	Homo sapiens	Bacteraemia	SAMN05207202	5207202	Illumina Hiseq	5396584	539658400	32.7	100	100	100	100	35.9	190.05	SPAdes v3.7.1	141	2558445	2558445	0	0	201	18145	198505	70556	Meric et al., 2015	10.1093/gbe/evv066
261_DEN73	21	SAMN05207203	261	SRS1525998	Staphylococcus epidermidis	DEN73	ITQB	1997	Denmark	Blood	55.67 N 12.57 E	Homo sapiens	Bacteraemia	SAMN05207203	5207203	Illumina Hiseq	4702852	470285200	32.8	100	100	100	100	35.5	165.619	SPAdes v3.7.1	265	2667187	2667187	0	0	200	10064	215774	67260	Meric et al., 2015	10.1093/gbe/evv066
262_DEN61	22	SAMN05207204	262	SRS1525999	Staphylococcus epidermidis	DEN61	ITQB	1997	Denmark	Wound	55.67 N 12.57 E	Homo sapiens	Commensal	SAMN05207204	5207204	Illumina Hiseq	2872812	287281200	32	100	100	100	100	34.8	101.171	SPAdes v3.7.1	91	2429777	2429777	0	0	314	26700	263666	81903	Meric et al., 2015	10.1093/gbe/evv066
263_HFA6228	22	SAMN05207205	263	SRS1526000	Staphylococcus epidermidis	HFA6228	ITQB	2001	Portugal	Nasal swab	38.72 N 9.14 W	Homo sapiens	Commensal	SAMN05207205	5207205	Illumina Hiseq	3651130	365113000	32.8	100	100	100	100	35.1	128.581	SPAdes v3.7.1	114	2466138	2466138	0	0	202	21632	263664	82908	Meric et al., 2015	10.1093/gbe/evv066
264_AGT24	23	SAMN05207206	264	SRS1526001	Staphylococcus epidermidis	AGT24	ITQB	1997	Argentina	Blood	34.60 S 58.38 W	Homo sapiens	Bacteraemia	SAMN05207206	5207206	Illumina Hiseq	6120474	612047400	32.7	100	100	100	100	35.7	215.543	SPAdes v3.7.1	103	2441041	2441041	0	0	203	23699	234095	81914	Meric et al., 2015	10.1093/gbe/evv066
265_HUR105	23	SAMN05207207	265	SRS1526002	Staphylococcus epidermidis	HUR105	ITQB	1998	Hungary	Sputum	47.50 N 19.04 E	Homo sapiens	Pneumonia	SAMN05207207	5207207	Illumina Hiseq	3883156	388315600	32.5	100	100	100	100	35.1	136.752	SPAdes v3.7.1	126	2491932	2491932	0	0	201	19777	234400	75404	Meric et al., 2015	10.1093/gbe/evv066
266_ICE26	248	SAMN05207208	266	SRS1526003	Staphylococcus epidermidis	ICE26	ITQB	1997	Iceland	Blood	64.13 N 21.82 W	Homo sapiens	Bacteraemia	SAMN05207208	5207208	Illumina Hiseq	4093300	409330000	31.8	100	100	100	100	35.2	144.152	SPAdes v3.7.1	176	2722358	2722358	0	0	205	15467	195608	76698	Meric et al., 2015	10.1093/gbe/evv066
267_966N	35	SAMN05207209	267	SRS1526004	Staphylococcus epidermidis	966N	ITQB	1998	Portugal	Nasal swab	38.72 N 9.14 W	Homo sapiens	Commensal	SAMN05207209	5207209	Illumina Hiseq	3148714	314871400	32.4	100	100	100	100	34.4	110.887	SPAdes v3.7.1	131	2503277	2503277	0	0	215	19108	263583	82913	Meric et al., 2015	10.1093/gbe/evv066
268_ICE21	36	SAMN05207210	268	SRS1526006	Staphylococcus epidermidis	ICE21	ITQB	1997	Iceland	Wound	64.13 N 21.82 W	Homo sapiens	Wound infection	SAMN05207210	5207210	Illumina Hiseq	4008034	400803400	32.5	100	100	100	100	35.3	141.15	SPAdes v3.7.1	99	2597625	2597625	0	0	319	26238	196856	70540	Meric et al., 2015	10.1093/gbe/evv066
269_ICE24	38	SAMN05207211	269	SRS1526007	Staphylococcus epidermidis	ICE24	ITQB	1997	Iceland	Wound	64.13 N 21.82 W	Homo sapiens	Wound infection	SAMN05207211	5207211	Illumina Hiseq	5002040	500204000	32.5	100	100	100	100	35.2	176.155	SPAdes v3.7.1	118	2477811	2477811	0	0	201	20998	207184	82854	Meric et al., 2015	10.1093/gbe/evv066
270_DEN107	40	SAMN05207212	270	SRS1526008	Staphylococcus epidermidis	DEN107	ITQB	1998	Denmark	Blood	55.67 N 12.57 E	Homo sapiens	Bacteraemia	SAMN05207212	5207212	Illumina Hiseq	3430578	343057800	31.4	100	100	100	100	35	120.813	SPAdes v3.7.1	110	2469742	2469742	0	0	207	22452	234898	64653	Meric et al., 2015	10.1093/gbe/evv066
271_ICE87	40	SAMN05207213	271	SRS1526009	Staphylococcus epidermidis	ICE87	ITQB	1997	Iceland	Wound	64.13 N 21.82 W	Homo sapiens	Wound infection	SAMN05207213	5207213	Illumina Hiseq	5143144	514314400	32.6	100	100	100	100	35.8	181.124	SPAdes v3.7.1	103	2603490	2603490	0	0	200	25276	190508	91133	Meric et al., 2015	10.1093/gbe/evv066
272_DEN116	215	SAMN05207214	272	SRS1526010	Staphylococcus epidermidis	DEN116	ITQB	1998	Denmark	Blood	55.67 N 12.57 E	Homo sapiens	Bacteraemia	SAMN05207214	5207214	Illumina Hiseq	5582608	558260800	33	100	100	100	100	35.4	196.601	SPAdes v3.7.1	100	2486403	2486403	0	0	222	24864	196963	67311	Meric et al., 2015	10.1093/gbe/evv066
273_ICE122	215	SAMN05207215	273	SRS1526011	Staphylococcus epidermidis	ICE122	ITQB	1998	Iceland	Wound	64.13 N 21.82 W	Homo sapiens	Commensal	SAMN05207215	5207215	Illumina Hiseq	4015796	401579600	33.2	100	100	100	100	35.3	141.423	SPAdes v3.7.1	114	2621150	2621150	0	0	203	22992	196990	70586	Meric et al., 2015	10.1093/gbe/evv066
274_MCO150	46	SAMN05207216	274	SRS1526012	Staphylococcus epidermidis	MCO150	ITQB	1998	Denmark	Blood	55.67 N 12.57 E	Homo sapiens	Bacteraemia	SAMN05207216	5207216	Illumina Hiseq	3338608	333860800	32.8	100	100	100	100	35	117.575	SPAdes v3.7.1	120	2572952	2572952	0	0	207	21441	233503	75822	Meric et al., 2015	10.1093/gbe/evv066
275_COB20	21	SAMN05207217	275	SRS1526014	Staphylococcus epidermidis	COB20	ITQB	1997	Colombia	Urine	4.72 N 74.07 W	Homo sapiens	UTI	SAMN05207217	5207217	Illumina Hiseq	5066234	506623400	32.9	100	100	100	100	35.7	178.416	SPAdes v3.7.1	139	2671984	2671984	0	0	201	19222	190100	64803	Meric et al., 2015	10.1093/gbe/evv066
276_ICE102	51	SAMN05207218	276	SRS1526013	Staphylococcus epidermidis	ICE102	ITQB	1998	Iceland	Wound	64.13 N 21.82 W	Homo sapiens	Wound infection	SAMN05207218	5207218	Illumina Hiseq	3104170	310417000	32.3	100	100	100	100	34.7	109.318	SPAdes v3.7.1	103	2448365	2448365	0	0	204	23770	239946	79444	Meric et al., 2015	10.1093/gbe/evv066
277_JAP271	2#	SAMN05207219	277	SRS1526015	Staphylococcus epidermidis	JAP271	ITQB	1998	Japan	Urine	35.69 N 139.69 E	Homo sapiens	Commensal	SAMN05207219	5207219	Illumina Hiseq	3735200	373520000	33.1	100	100	100	100	34.4	131.541	SPAdes v3.7.1	84	2423951	2423951	0	0	323	28856	265245	75319	Meric et al., 2015	10.1093/gbe/evv066
278_DEN189	57	SAMN05207220	278	SRS1526018	Staphylococcus epidermidis	DEN189	ITQB	1998	Denmark	Unknown	55.67 N 12.57 E	Homo sapiens	Unknown	SAMN05207220	5207220	Illumina Hiseq	5221424	522142400	32.6	100	100	100	100	35.5	183.881	SPAdes v3.7.1	94	2576365	2576365	0	0	207	27408	236080	81636	Meric et al., 2015	10.1093/gbe/evv066
279_HFA6162	2	SAMN05207221	279	SRS1526016	Staphylococcus epidermidis	HFA6162	ITQB	2000	Portugal	Nasal swab	38.72 N 9.14 W	Homo sapiens	Commensal	SAMN05207221	5207221	Illumina Hiseq	3173286	317328600	31.5	100	100	100	100	35.2	111.753	SPAdes v3.7.1	121	2460698	2460698	0	0	312	20336	263636	82582	Meric et al., 2015	10.1093/gbe/evv066
280_BUG46	189	SAMN05207222	280	SRS1526019	Staphylococcus epidermidis	BUG46	ITQB	1997	Bulgaria	Unknown	42.70 N 23.32 E	Homo sapiens	Infection	SAMN05207222	5207222	Illumina Hiseq	3558460	355846000	32.2	100	100	100	100	34.6	125.317	SPAdes v3.7.1	100	2445790	2445790	0	0	202	24457	234398	78587	Meric et al., 2015	10.1093/gbe/evv066
281_SEPI	59	SAMN03197475	281_SEPI	SRS746680	Staphylococcus epidermidis	281_SEPI	UW clinical laboratory	2012-2013	USA WA	Unknown	unknown	Homo sapiens	Unknown	SAMN03197475	3197475	Illumina Hiseq	3995798	399579800	32	100	100	100	100	35.3	140.719	SPAdes v3.7.1	88	2445430	2445430	0	0	206	27788	210369	75496	Roach et al., 2015	10.1371/journal.pgen.1005413
282_HFA6226	60	SAMN05207224	282	SRS1526021	Staphylococcus epidermidis	HFA6226	ITQB	2001	Portugal	Nasal swab	38.72 N 9.14 W	Homo sapiens	Commensal	SAMN05207224	5207224	Illumina Hiseq	3113792	311379200	32.4	100	100	100	100	34.9	109.657	SPAdes v3.7.1	98	2471686	2471686	0	0	206	25221	234371	82911	Meric et al., 2015	10.1093/gbe/evv066
283_MEX60	61	SAMN05207225	283	SRS1526022	Staphylococcus epidermidis	MEX60	ITQB	1996	Mexico	Catheter	19.43 N 99.13 W	Homo sapiens	Catheter infection	SAMN05207225	5207225	Illumina Hiseq	3328790	332879000	32.2	100	100	100	100	34.7	117.229	SPAdes v3.7.1	89	2603896	2603896	0	0	261	29257	189833	82835	Meric et al., 2015	10.1093/gbe/evv066
284_MEX61	61	SAMN05207226	284	SRS1526023	Staphylococcus epidermidis	MEX61	ITQB	1996	Mexico	Blood	19.43 N 99.13 W	Homo sapiens	Bacteraemia	SAMN05207226	5207226	Illumina Hiseq	5517848	551784800	33	100	100	100	100	35.4	194.32	SPAdes v3.7.1	94	2607725	2607725	0	0	243	27741	189833	82962	Meric et al., 2015	10.1093/gbe/evv066
285_GRE34	69	SAMN05207227	285	SRS1526024	Staphylococcus epidermidis	GRE34	ITQB	1998	Greece	Unknown	37.98 N 23.73 E	Homo sapiens	Unknown	SAMN05207227	5207227	Illumina Hiseq	3546060	354606000	32.4	100	100	100	100	34.4	124.88	SPAdes v3.7.1	138	2562651	2562651	0	0	207	18569	233280	69783	Meric et al., 2015	10.1093/gbe/evv066
286_HFA6391	73	SAMN05207228	286	SRS1526025	Staphylococcus epidermidis	HFA6391	ITQB	2001	Portugal	Nasal swab	38.72 N 9.14 W	Homo sapiens	Commensal	SAMN05207228	5207228	Illumina Hiseq	3247838	324783800	32.5	100	100	100	100	34.9	114.378	SPAdes v3.7.1	137	2432244	2432244	0	0	202	17753	198073	79124	Meric et al., 2015	10.1093/gbe/evv066
287_CV45	23	SAMN05207229	287	SRS1526026	Staphylococcus epidermidis	CV45	ITQB	1997	Cape Verde	Nasal swab	15.12 N 23.61 W	Homo sapiens	Commensal	SAMN05207229	5207229	Illumina Hiseq	2226036	222603600	32.4	100	100	100	100	35.1	78.3935	SPAdes v3.7.1	105	2463433	2463433	0	0	314	23461	212171	81904	Meric et al., 2015	10.1093/gbe/evv066
288_GRE41	83	SAMN05207230	288	SRS1526028	Staphylococcus epidermidis	GRE41	ITQB	1998	Greece	Unknown	37.98 N 23.73 E	Homo sapiens	Infection	SAMN05207230	5207230	Illumina Hiseq	3761646	376164600	31.9	100	100	100	100	35.1	132.473	SPAdes v3.7.1	101	2460811	2460811	0	0	233	24364	208178	82758	Meric et al., 2015	10.1093/gbe/evv066
289_DEN161	35	SAMN05207231	289	SRS1526029	Staphylococcus epidermidis	DEN161	ITQB	1998	Denmark	Blood	55.67 N 12.57 E	Homo sapiens	Bacteraemia	SAMN05207231	5207231	Illumina Hiseq	4182898	418289800	32.6	100	100	100	100	35.3	147.308	SPAdes v3.7.1	88	2446471	2446471	0	0	233	27800	263657	82912	Meric et al., 2015	10.1093/gbe/evv066
290_TAW113	85	SAMN05207232	290	SRS1526030	Staphylococcus epidermidis	TAW113	ITQB	1997	Taiwan	Sputum	23.70 N 120.96 E	Homo sapiens	Pneumonia	SAMN05207232	5207232	Illumina Hiseq	4081892	408189200	32.1	100	100	100	100	35.3	143.751	SPAdes v3.7.1	107	2483732	2483732	0	0	200	23212	255850	89115	Meric et al., 2015	10.1093/gbe/evv066
291_URU23	86	SAMN05207233	291	SRS1526032	Staphylococcus epidermidis	URU23	ITQB	1997	Uruguay	Urine	34.90 S 56.16 W	Homo sapiens	UTI	SAMN05207233	5207233	Illumina Hiseq	2790718	279071800	32.5	100	100	100	100	34.1	98.2797	SPAdes v3.7.1	165	2681553	2681553	0	0	211	16251	216123	64881	Meric et al., 2015	10.1093/gbe/evv066
292_HFA6286	88	SAMN05207234	292	SRS1526031	Staphylococcus epidermidis	HFA6286	ITQB	2001	Portugal	Nasal swab	38.72 N 9.14 W	Homo sapiens	Commensal	SAMN05207234	5207234	Illumina Hiseq	3281338	328133800	32	100	100	100	100	34.8	115.558	SPAdes v3.7.1	115	2453956	2453956	0	0	216	21338	255952	82759	Meric et al., 2015	10.1093/gbe/evv066
294_HFA6096	184	SAMN05207236	294	SRS1526034	Staphylococcus epidermidis	HFA6096	ITQB	2000	Portugal	Nasal swab	38.72 N 9.14 W	Homo sapiens	Commensal	SAMN05207236	5207236	Illumina Hiseq	2427574	242757400	31.7	100	100	100	100	34.7	85.491	SPAdes v3.7.1	87	2468644	2468644	0	0	207	28375	286501	87535	Meric et al., 2015	10.1093/gbe/evv066
295_619N1	184	SAMN05207237	295	SRS1526035	Staphylococcus epidermidis	619N1	ITQB	1997	Portugal	Nasal swab	38.72 N 9.14 W	Homo sapiens	Commensal	SAMN05207237	5207237	Illumina Hiseq	3746874	374687400	32.2	100	100	100	100	35.3	131.952	SPAdes v3.7.1	86	2463253	2463253	0	0	207	28642	286563	87576	Meric et al., 2015	10.1093/gbe/evv066
296_DEN62	230	SAMN05207238	296	SRS1526036	Staphylococcus epidermidis	DEN62	ITQB	1997	Denmark	Blood	55.67 N 12.57 E	Homo sapiens	Bacteraemia	SAMN05207238	5207238	Illumina Hiseq	4406710	440671000	32.8	100	100	100	100	35.2	155.19	SPAdes v3.7.1	93	2565617	2565617	0	0	317	27587	632047	95692	Meric et al., 2015	10.1093/gbe/evv066
297_MEX37	71	SAMN05207239	297	SRS1526038	Staphylococcus epidermidis	MEX37	ITQB	1996	Mexico	CSF	19.43 N 99.13 W	Homo sapiens	CSF infection	SAMN05207239	5207239	Illumina Hiseq	3210102	321010200	32.3	100	100	100	100	34.8	113.049	SPAdes v3.7.1	77	2579977	2579977	0	0	320	33506	429393	106732	Meric et al., 2015	10.1093/gbe/evv066
298_JAP263	33	SAMN05207240	298	SRS1526039	Staphylococcus epidermidis	JAP263	ITQB	1998	Japan	Wound	35.69 N 139.69 E	Homo sapiens	Wound infection	SAMN05207240	5207240	Illumina Hiseq	3745388	374538800	32.7	100	100	100	100	35.1	131.9	SPAdes v3.7.1	112	2493079	2493079	0	0	200	22259	278993	95683	Meric et al., 2015	10.1093/gbe/evv066
299_HUR51	47	SAMN05207241	299	SRS1526040	Staphylococcus epidermidis	HUR51	ITQB	1997	Hungary	Wound	47.50 N 19.04 E	Homo sapiens	Wound infection	SAMN05207241	5207241	Illumina Hiseq	3987658	398765800	32.2	100	100	100	100	35.1	140.432	SPAdes v3.7.1	83	2431913	2431913	0	0	208	29300	254752	104257	Meric et al., 2015	10.1093/gbe/evv066
300_ITL34	66	SAMN05207242	300	SRS1526041	Staphylococcus epidermidis	ITL34	ITQB	1997	Italy	Wound	44.49 N 11.34 E	Homo sapiens	Wound infection	SAMN05207242	5207242	Illumina Hiseq	4515188	451518800	33.1	100	100	100	100	35.2	159.01	SPAdes v3.7.1	112	2607774	2607774	0	0	208	23283	210810	96076	Meric et al., 2015	10.1093/gbe/evv066
301_DEN110	66	SAMN05207243	301	SRS1526042	Staphylococcus epidermidis	DEN110	ITQB	1998	Denmark	Unknown	55.67 N 12.57 E	Homo sapiens	Commensal	SAMN05207243	5207243	Illumina Hiseq	4242330	424233000	32.9	100	100	100	100	34.8	149.401	SPAdes v3.7.1	98	2523906	2523906	0	0	289	25754	231678	96409	Meric et al., 2015	10.1093/gbe/evv066
303_CV13	369	SAMN05207245	303	SRS1526044	Staphylococcus epidermidis	CV13	ITQB	1997	Cape Verde	Nasal swab	15.12 N 23.61 W	Homo sapiens	Commensal	SAMN05207245	5207245	Illumina Hiseq	4668730	466873000	32.3	100	100	100	100	35.7	164.417	SPAdes v3.7.1	133	2439497	2439497	0	0	202	18342	381244	91782	Meric et al., 2015	10.1093/gbe/evv066
306_59N	212	SAMN05207248	306	SRS1526047	Staphylococcus epidermidis	59N	ITQB	1996	Portugal	Nasal swab	38.72 N 9.14 W	Homo sapiens	Commensal	SAMN05207248	5207248	Illumina Hiseq	3413348	341334800	32.5	100	100	100	100	35.2	120.207	SPAdes v3.7.1	116	2502509	2502509	0	0	200	21573	263767	82130	Meric et al., 2015	10.1093/gbe/evv066
307_HFA6173B	37	SAMN05207249	307	SRS1526048	Staphylococcus epidermidis	HFA6173B	ITQB	2000	Portugal	Nasal swab	38.72 N 9.14 W	Homo sapiens	Commensal	SAMN05207249	5207249	Illumina Hiseq	4775896	477589600	32.2	100	100	100	100	35.3	168.191	SPAdes v3.7.1	157	2599308	2599308	0	0	201	16556	398744	108148	Meric et al., 2015	10.1093/gbe/evv066
308_MEX35	559	SAMN05207250	308	SRS1526050	Staphylococcus epidermidis	MEX35	ITQB	1996	Mexico	Catheter	19.43 N 99.13 W	Homo sapiens	Catheter infection	SAMN05207250	5207250	Illumina Hiseq	5493610	549361000	32.6	100	100	100	100	35.6	193.467	SPAdes v3.7.1	107	2552783	2552783	0	0	205	23857	409686	111472	Meric et al., 2015	10.1093/gbe/evv066
309_ITL299	32	SAMN05207251	309	SRS1526051	Staphylococcus epidermidis	ITL299	ITQB	1997	Italy	Wound	44.49 N 11.34 E	Homo sapiens	Wound infection	SAMN05207251	5207251	Illumina Hiseq	3983808	398380800	32.6	100	100	100	100	34.9	140.296	SPAdes v3.7.1	97	2462743	2462743	0	0	206	25389	264792	82633	Meric et al., 2015	10.1093/gbe/evv066
310_GRE53	39	SAMN05207252	310	SRS1526052	Staphylococcus epidermidis	GRE53	ITQB	1998	Greece	Unknown	37.98 N 23.73 E	Homo sapiens	Unknown	SAMN05207252	5207252	Illumina Hiseq	3245152	324515200	32.1	100	100	100	100	35.1	114.283	SPAdes v3.7.1	83	2533088	2533088	0	0	200	30519	255031	119591	Meric et al., 2015	10.1093/gbe/evv066
313_93N	329	SAMN05207255	313	SRS1526055	Staphylococcus epidermidis	93N	ITQB	1996	Portugal	Nasal swab	38.72 N 9.14 W	Homo sapiens	Commensal	SAMN05207255	5207255	Illumina Hiseq	4958062	495806200	31.8	100	100	100	100	35.7	174.606	SPAdes v3.7.1	77	2515945	2515945	0	0	206	32674	266126	140040	Meric et al., 2015	10.1093/gbe/evv066
314_1076NL	307	SAMN05207256	314	SRS1526056	Staphylococcus epidermidis	1076NL	ITQB	1998	Portugal	Nasal swab	38.72 N 9.14 W	Homo sapiens	Commensal	SAMN05207256	5207256	Illumina Hiseq	5900436	590043600	32.7	100	100	100	100	35.9	207.794	SPAdes v3.7.1	102	2554577	2554577	0	0	202	25044	234206	77386	Meric et al., 2015	10.1093/gbe/evv066
315_148N	390	SAMN05207257	315	SRS1526057	Staphylococcus epidermidis	148N	ITQB	1996	Portugal	Nasal swab	38.72 N 9.14 W	Homo sapiens	Commensal	SAMN05207257	5207257	Illumina Hiseq	5321372	532137200	32.4	100	100	100	100	35.5	187.401	SPAdes v3.7.1	122	2569367	2569367	0	0	206	21060	220483	68694	Meric et al., 2015	10.1093/gbe/evv066
316_19N	393	SAMN05207258	316	SRS1526058	Staphylococcus epidermidis	19N	ITQB	1996	Portugal	Nasal swab	38.72 N 9.14 W	Homo sapiens	Commensal	SAMN05207258	5207258	Illumina Hiseq	5719816	571981600	32.8	100	100	100	100	35.7	201.433	SPAdes v3.7.1	98	2615913	2615913	0	0	200	26692	491026	118109	Meric et al., 2015	10.1093/gbe/evv066
318_1243N	433	SAMN05207260	318	SRS1526061	Staphylococcus epidermidis	1243N	ITQB	1998	Portugal	Nasal swab	38.72 N 9.14 W	Homo sapiens	Commensal	SAMN05207260	5207260	Illumina Hiseq	4380930	438093000	32.8	100	100	100	100	35.6	154.282	SPAdes v3.7.1	123	2528612	2528612	0	0	207	20557	245406	73296	Meric et al., 2015	10.1093/gbe/evv066
320_1437N	400	SAMN05207262	320	SRS1526063	Staphylococcus epidermidis	1437N	ITQB	1999	Portugal	Nasal swab	38.72 N 9.14 W	Homo sapiens	Commensal	SAMN05207262	5207262	Illumina Hiseq	4324770	432477000	33.1	100	100	100	100	35.3	152.304	SPAdes v3.7.1	119	2508392	2508392	0	0	200	21078	357269	119279	Meric et al., 2015	10.1093/gbe/evv066
322_1340N	402	SAMN05207264	322	SRS1526065	Staphylococcus epidermidis	1340N	ITQB	1999	Portugal	Nasal swab	38.72 N 9.14 W	Homo sapiens	Commensal	SAMN05207264	5207264	Illumina Hiseq	4856848	485684800	32.8	100	100	100	100	35.7	171.042	SPAdes v3.7.1	93	2552082	2552082	0	0	205	27441	262286	100557	Meric et al., 2015	10.1093/gbe/evv066
323_603N	402	SAMN05207265	323	SRS1526066	Staphylococcus epidermidis	603N	ITQB	1997	Portugal	Nasal swab	38.72 N 9.14 W	Homo sapiens	Commensal	SAMN05207265	5207265	Illumina Hiseq	5028808	502880800	32.7	100	100	100	100	35.6	177.098	SPAdes v3.7.1	94	2525767	2525767	0	0	200	26869	353528	139373	Meric et al., 2015	10.1093/gbe/evv066
324_56N	402	SAMN05207266	324	SRS1526067	Staphylococcus epidermidis	56N	ITQB	1996	Portugal	Nasal swab	38.72 N 9.14 W	Homo sapiens	Commensal	SAMN05207266	5207266	Illumina Hiseq	6292240	629224000	33.1	100	100	100	100	35.8	221.592	SPAdes v3.7.1	88	2564293	2564293	0	0	204	29139	389361	91211	Meric et al., 2015	10.1093/gbe/evv066
326_676NR1	405	SAMN05207268	326	SRS1526069	Staphylococcus epidermidis	676NR1	ITQB	1997	Portugal	Nasal swab	38.72 N 9.14 W	Homo sapiens	Commensal	SAMN05207268	5207268	Illumina Hiseq	3749890	374989000	32.4	100	100	100	100	35	132.059	SPAdes v3.7.1	63	2439824	2439824	0	0	312	38727	367253	148094	Meric et al., 2015	10.1093/gbe/evv066
327_790N	406	SAMN05207269	327	SRS1526070	Staphylococcus epidermidis	790N	ITQB	1997	Portugal	Nasal swab	38.72 N 9.14 W	Homo sapiens	Commensal	SAMN05207269	5207269	Illumina Hiseq	3850804	385080400	32.8	100	100	100	100	35.1	135.612	SPAdes v3.7.1	123	2553713	2553713	0	0	204	20761	254501	114598	Meric et al., 2015	10.1093/gbe/evv066
328_803NLR2	595	SAMN05207270	328	SRS1526072	Staphylococcus epidermidis	803NLR2	ITQB	1997	Portugal	Nasal swab	38.72 N 9.14 W	Homo sapiens	Commensal	SAMN05207270	5207270	Illumina Hiseq	4366260	436626000	33	100	100	100	100	35.6	153.765	SPAdes v3.7.1	110	2524777	2524777	0	0	312	22952	316590	84150	Meric et al., 2015	10.1093/gbe/evv066
329_94N2B	328	SAMN05207271	329	SRS1526073	Staphylococcus epidermidis	94N2B	ITQB	1996	Portugal	Nasal swab	38.72 N 9.14 W	Homo sapiens	Commensal	SAMN05207271	5207271	Illumina Hiseq	4729942	472994200	32.9	100	100	100	100	35.6	166.573	SPAdes v3.7.1	114	2598846	2598846	0	0	200	22796	292451	100018	Meric et al., 2015	10.1093/gbe/evv066
330_619N2	184	SAMN05207272	330	SRS1526074	Staphylococcus epidermidis	619N2	ITQB	1997	Portugal	Nasal swab	38.72 N 9.14 W	Homo sapiens	Commensal	SAMN05207272	5207272	Illumina Hiseq	4856064	485606400	32.5	100	100	100	100	35.5	171.014	SPAdes v3.7.1	93	2462435	2462435	0	0	207	26477	286563	82915	Meric et al., 2015	10.1093/gbe/evv066
364_SEPI	2	SAMN03197554	364_SEPI	SRS746762	Staphylococcus epidermidis	364_SEPI	UW clinical laboratory	2012-2013	USA WA	Unknown	Unknown	Homo sapiens	Unknown	SAMN03197554	3197554	Illumina Hiseq	1081352	105480929	32.8	19	97	101	101	37.3	37.1468	SPAdes v3.7.1	103	2605868	2605868	0	0	253	25299	177778	67582	Roach et al., 2015	10.1371/journal.pgen.1005413
365_SEPI	2	SAMN03197555	365_SEPI	SRS746763	Staphylococcus epidermidis	365_SEPI	UW clinical laboratory	2012-2013	USA WA	Unknown	Unknown	Homo sapiens	Unknown	SAMN03197555	3197555	Illumina Hiseq	924624	90030093	32.5	19	97	101	101	37.2	31.7056	SPAdes v3.7.1	83	2553532	2553532	0	0	324	30765	200927	81539	Roach et al., 2015	10.1371/journal.pgen.1005413
366_SEPI	2	SAMN03197556	366_SEPI	SRS746766	Staphylococcus epidermidis	366_SEPI	UW clinical laboratory	2012-2013	USA WA	Unknown	Unknown	Homo sapiens	Unknown	SAMN03197556	3197556	Illumina Hiseq	977098	95212423	32.7	19	97	101	101	37.3	33.5306	SPAdes v3.7.1	88	2611779	2611779	0	0	314	29679	150035	81995	Roach et al., 2015	10.1371/journal.pgen.1005413
393_SEPI	210	SAMN03197584	393_SEPI	SRS746792	Staphylococcus epidermidis	393_SEPI	UW clinical laboratory	2012-2013	USA WA	Unknown	Unknown	Homo sapiens	Unknown	SAMN03197584	3197584	Illumina Hiseq	1167430	114996261	32.3	19	98	101	101	37.2	40.4978	SPAdes v3.7.1	96	2456813	2456813	0	0	324	25591	213432	64534	Roach et al., 2015	10.1371/journal.pgen.1005413
422.rep1_SEPI	2	SAMN03197614	422.rep1_SEPI	SRS746823	Staphylococcus epidermidis	422.rep1_SEPI	UW clinical laboratory	2012-2013	USA WA	Unknown	Unknown	Homo sapiens	Unknown	SAMN03197614	3197614	Illumina Hiseq	1025704	99307199	32.9	19	96	101	101	36.3	34.9727	SPAdes v3.7.1	114	2517020	2517020	0	0	323	22079	177337	58513	Roach et al., 2015	10.1371/journal.pgen.1005413
450_SEPI	2	SAMN03197642	450_SEPI	SRS746849	Staphylococcus epidermidis	450_SEPI	UW clinical laboratory	2012-2013	USA WA	Unknown	Unknown	Homo sapiens	Unknown	SAMN03197642	3197642	Illumina Hiseq	1031406	100080324	32.8	19	97	101	101	36.2	35.2449	SPAdes v3.7.1	87	2593388	2593388	0	0	320	29809	196477	70545	Roach et al., 2015	10.1371/journal.pgen.1005413
458_SEPI	2	SAMN03197651	458_SEPI	SRS746861	Staphylococcus epidermidis	458_SEPI	UW clinical laboratory	2012-2013	USA WA	Unknown	Unknown	Homo sapiens	Unknown	SAMN03197651	3197651	Illumina Hiseq	919458	88930220	32.9	19	96	101	101	36.1	31.3182	SPAdes v3.7.1	73	2591822	2591822	0	0	320	35504	177628	82454	Roach et al., 2015	10.1371/journal.pgen.1005413
460_SEPI	16	SAMN03197654	460_SEPI	SRS746865	Staphylococcus epidermidis	460_SEPI	UW clinical laboratory	2012-2013	USA WA	Unknown	Unknown	Homo sapiens	Unknown	SAMN03197654	3197654	Illumina Hiseq	1064412	102980455	33	19	96	101	101	36.2	36.2663	SPAdes v3.7.1	98	2543213	2543213	0	0	321	25951	263719	82832	Roach et al., 2015	10.1371/journal.pgen.1005413
475_SEPI	5	SAMN03197667	475_SEPI	SRS746874	Staphylococcus epidermidis	475_SEPI	UW clinical laboratory	2012-2013	USA WA	Unknown	Unknown	Homo sapiens	Unknown	SAMN03197667	3197667	Illumina Hiseq	904910	87648473	33.1	19	96	101	101	36.2	30.8669	SPAdes v3.7.1	92	2494099	2494099	0	0	324	27109	286755	65596	Roach et al., 2015	10.1371/journal.pgen.1005413
535_SEPI	2	SAMN03197731	535_SEPI	SRS746937	Staphylococcus epidermidis	535_SEPI	UW clinical laboratory	2012-2013	USA WA	Unknown	Unknown	Homo sapiens	Unknown	SAMN03197731	3197731	Illumina Hiseq	1068006	104501038	32.3	19	97	101	101	37.1	36.8018	SPAdes v3.7.1	81	2593538	2593538	0	0	317	32018	177208	81585	Roach et al., 2015	10.1371/journal.pgen.1005413
568_SEPI	2	SAMN03197769	568_SEPI	SRS746977	Staphylococcus epidermidis	568_SEPI	UW clinical laboratory	2012-2013	USA WA	Unknown	Unknown	Homo sapiens	Unknown	SAMN03197769	3197769	Illumina Hiseq	1097880	106151778	33	19	96	101	101	36	37.3831	SPAdes v3.7.1	119	2564781	2564781	0	0	300	21552	208250	58536	Roach et al., 2015	10.1371/journal.pgen.1005413
597_SEPI	73	SAMN03197796	597_SEPI	SRS747003	Staphylococcus epidermidis	597_SEPI	UW clinical laboratory	2012-2013	USA WA	Unknown	Unknown	Homo sapiens	Unknown	SAMN03197796	3197796	Illumina Hiseq	890156	87622424	32.2	19	98	101	101	37.1	30.8577	SPAdes v3.7.1	66	2478903	2478903	0	0	331	37559	263594	80427	Roach et al., 2015	10.1371/journal.pgen.1005413
644_SEPI	60	SAMN03197845	644_SEPI	SRS747049	Staphylococcus epidermidis	644_SEPI	UW clinical laboratory	2012-2013	USA WA	Unknown	Unknown	Homo sapiens	Unknown	SAMN03197845	3197845	Illumina Hiseq	872644	85727101	32.1	19	98	101	101	37.2	30.1902	SPAdes v3.7.1	89	2474153	2474153	0	0	329	27799	234342	82858	Roach et al., 2015	10.1371/journal.pgen.1005413
652_SEPI	5	SAMN03197854	652_SEPI	SRS747060	Staphylococcus epidermidis	652_SEPI	UW clinical laboratory	2012-2013	USA WA	Unknown	Unknown	Homo sapiens	Unknown	SAMN03197854	3197854	Illumina Hiseq	1108586	108899046	32.4	19	98	101	101	37.1	38.3506	SPAdes v3.7.1	103	2554020	2554020	0	0	315	24796	254334	71828	Roach et al., 2015	10.1371/journal.pgen.1005413
678_SEPI	2	SAMN03197880	678_SEPI	SRS747088	Staphylococcus epidermidis	678_SEPI	UW clinical laboratory	2012-2013	USA WA	Unknown	Unknown	Homo sapiens	Unknown	SAMN03197880	3197880	Illumina Hiseq	1005280	97275345	33.4	19	96	101	101	37	34.2571	SPAdes v3.7.1	89	2712294	2712294	0	0	283	30475	196156	74569	Roach et al., 2015	10.1371/journal.pgen.1005413
73_SEPI	16	SAMN03197934	73_SEPI	SRS747142	Staphylococcus epidermidis	73_SEPI	UW clinical laboratory	2012-2013	USA WA	Unknown	Unknown	Homo sapiens	Unknown	SAMN03197934	3197934	Illumina Hiseq	1284976	121123287	32	19	94	101	101	36.4	42.6556	SPAdes v3.7.1	65	2390144	2390144	0	0	209	36771	264428	87137	Roach et al., 2015	10.1371/journal.pgen.1005413
798_SEPI	2	SAMN03198010	798_SEPI	SRS747218	Staphylococcus epidermidis	798_SEPI	UW clinical laboratory	2012-2013	USA WA	Unknown	Unknown	Homo sapiens	Unknown	SAMN03198010	3198010	Illumina Hiseq	1157344	113443023	32	19	98	101	101	37.4	39.9508	SPAdes v3.7.1	83	2594518	2594518	0	0	323	31259	178008	67386	Roach et al., 2015	10.1371/journal.pgen.1005413
801_SEPI	2	SAMN03198015	801_SEPI	SRS747224	Staphylococcus epidermidis	801_SEPI	UW clinical laboratory	2012-2013	USA WA	Unknown	Unknown	Homo sapiens	Unknown	SAMN03198015	3198015	Illumina Hiseq	1185566	113387790	32.1	19	95	101	101	35.8	39.9314	SPAdes v3.7.1	81	2542422	2542422	0	0	315	31387	152208	81855	Roach et al., 2015	10.1371/journal.pgen.1005413
802_SEPI	2	SAMN03198016	802_SEPI	SRS747226	Staphylococcus epidermidis	802_SEPI	UW clinical laboratory	2012-2013	USA WA	Unknown	Unknown	Homo sapiens	Unknown	SAMN03198016	3198016	Illumina Hiseq	1078034	103674485	32.1	19	96	101	101	35.6	36.5107	SPAdes v3.7.1	83	2595349	2595349	0	0	322	31269	252391	81483	Roach et al., 2015	10.1371/journal.pgen.1005413
803_SEPI	2	SAMN03198017	803_SEPI	SRS747222	Staphylococcus epidermidis	803_SEPI	UW clinical laboratory	2012-2013	USA WA	Unknown	Unknown	Homo sapiens	Unknown	SAMN03198017	3198017	Illumina Hiseq	944172	91066463	32.3	19	96	101	101	35.7	32.0706	SPAdes v3.7.1	80	2594922	2594922	0	0	314	32436	196376	81363	Roach et al., 2015	10.1371/journal.pgen.1005413
849_SEPI	7	SAMN03198058	849_SEPI	SRS747265	Staphylococcus epidermidis	849_SEPI	UW clinical laboratory	2012-2013	USA WA	Unknown	Unknown	Homo sapiens	Unknown	SAMN03198058	3198058	Illumina Hiseq	980938	93795388	32.4	19	95	101	101	35.7	33.0316	SPAdes v3.7.1	41	2439674	2439674	0	0	397	59504	350554	96387	Roach et al., 2015	10.1371/journal.pgen.1005413
87_SEPI	2	SAMN03198076	87_SEPI	SRS747284	Staphylococcus epidermidis	87_SEPI	UW clinical laboratory	2012-2013	USA WA	Unknown	Unknown	Homo sapiens	Unknown	SAMN03198076	3198076	Illumina Hiseq	1259178	119415846	31.9	19	94	101	101	35.8	42.0543	SPAdes v3.7.1	84	2551659	2551659	0	0	315	30376	227342	70504	Roach et al., 2015	10.1371/journal.pgen.1005413
91_SEPI	69	SAMN03198117	91_SEPI	SRS747325	Staphylococcus epidermidis	91_SEPI	UW clinical laboratory	2012-2013	USA WA	Unknown	Unknown	Homo sapiens	Unknown	SAMN03198117	3198117	Illumina Hiseq	1575102	146009620	31.9	19	92	101	101	36.6	51.4197	SPAdes v3.7.1	81	2514742	2514742	0	0	202	31046	368432	89931	Roach et al., 2015	10.1371/journal.pgen.1005413
92_SEPI	2	SAMN03198134	92_SEPI	SRS747342	Staphylococcus epidermidis	92_SEPI	UW clinical laboratory	2012-2013	USA WA	Unknown	Unknown	Homo sapiens	Unknown	SAMN03198134	3198134	Illumina Hiseq	1732152	162132545	31.9	19	93	101	101	36.2	57.0976	SPAdes v3.7.1	78	2613605	2613605	0	0	202	33507	277602	82124	Roach et al., 2015	10.1371/journal.pgen.1005413
934_SEPI	5	SAMN03198153	934_SEPI	SRS747361	Staphylococcus epidermidis	934_SEPI	UW clinical laboratory	2012-2013	USA WA	Unknown	Unknown	Homo sapiens	Unknown	SAMN03198153	3198153	Illumina Hiseq	2032668	176434667	33.3	8	86	101	101	34.3	62.1344	SPAdes v3.7.1	100	2501950	2501950	0	0	323	25019	263748	65891	Roach et al., 2015	10.1371/journal.pgen.1005413
935_SEPI	5	SAMN03198154	935_SEPI	SRS747362	Staphylococcus epidermidis	935_SEPI	UW clinical laboratory	2012-2013	USA WA	Unknown	Unknown	Homo sapiens	Unknown	SAMN03198154	3198154	Illumina Hiseq	1792820	155693094	33.2	8	86	101	101	34.4	54.8299	SPAdes v3.7.1	108	2504390	2504390	0	0	339	23188	213644	53727	Roach et al., 2015	10.1371/journal.pgen.1005413
936_SEPI	2	SAMN03198155	936_SEPI	SRS747364	Staphylococcus epidermidis	936_SEPI	UW clinical laboratory	2012-2013	USA WA	Unknown	Unknown	Homo sapiens	Unknown	SAMN03198155	3198155	Illumina Hiseq	1848914	161029021	32.9	8	87	101	101	34.3	56.709	SPAdes v3.7.1	101	2707266	2707266	0	0	314	26804	189819	74589	Roach et al., 2015	10.1371/journal.pgen.1005413
938_SEPI	59	SAMN03198157	938_SEPI	SRS747365	Staphylococcus epidermidis	938_SEPI	UW clinical laboratory	2012-2013	USA WA	Unknown	Unknown	Homo sapiens	Unknown	SAMN03198157	3198157	Illumina Hiseq	1383888	121237405	33	8	87	101	101	33.3	42.6958	SPAdes v3.7.1	102	2491699	2491699	0	0	322	24428	199146	73844	Roach et al., 2015	10.1371/journal.pgen.1005413
939_SEPI	2	SAMN03198158	939_SEPI	SRS747366	Staphylococcus epidermidis	939_SEPI	UW clinical laboratory	2012-2013	USA WA	Unknown	Unknown	Homo sapiens	Unknown	SAMN03198158	3198158	Illumina Hiseq	1676038	146244019	33	8	87	101	101	34.3	51.5022	SPAdes v3.7.1	78	2545612	2545612	0	0	322	32636	195370	78557	Roach et al., 2015	10.1371/journal.pgen.1005413
94_SEPI	69	SAMN03198159	94_SEPI	SRS747367	Staphylococcus epidermidis	94_SEPI	UW clinical laboratory	2012-2013	USA WA	Unknown	Unknown	Homo sapiens	Unknown	SAMN03198159	3198159	Illumina Hiseq	1327234	124993100	31.8	19	94	101	101	36.3	44.0184	SPAdes v3.7.1	73	2507967	2507967	0	0	205	34355	301048	83394	Roach et al., 2015	10.1371/journal.pgen.1005413
946_SEPI	22	SAMN03198166	946_SEPI	SRS747377	Staphylococcus epidermidis	946_SEPI	UW clinical laboratory	2012-2013	USA WA	Unknown	Unknown	Homo sapiens	Unknown	SAMN03198166	3198166	Illumina Hiseq	2008238	173782767	33	8	86	101	101	34.3	61.2005	SPAdes v3.7.1	93	2478843	2478843	0	0	314	26654	263678	81511	Roach et al., 2015	10.1371/journal.pgen.1005413
947_SEPI	22	SAMN03198167	947_SEPI	SRS747372	Staphylococcus epidermidis	947_SEPI	UW clinical laboratory	2012-2013	USA WA	Unknown	Unknown	Homo sapiens	Unknown	SAMN03198167	3198167	Illumina Hiseq	1862754	160833298	33	8	86	101	101	34.5	56.6401	SPAdes v3.7.1	90	2479388	2479388	0	0	319	27548	263848	72154	Roach et al., 2015	10.1371/journal.pgen.1005413
961_SEPI	2	SAMN03198181	961_SEPI	SRS747388	Staphylococcus epidermidis	961_SEPI	UW clinical laboratory	2012-2013	USA WA	Unknown	Unknown	Homo sapiens	Unknown	SAMN03198181	3198181	Illumina Hiseq	2034408	175872546	33	8	86	101	101	34.4	61.9364	SPAdes v3.7.1	99	2612210	2612210	0	0	315	26385	149755	67564	Roach et al., 2015	10.1371/journal.pgen.1005413
968_SHAE	2	SAMN03198188	968_SHAE	SRS747396	Staphylococcus epidermidis	968_SHAE	UW clinical laboratory	2012-2013	USA WA	Unknown	Unknown	Homo sapiens	Unknown	SAMN03198188	3198188	Illumina Hiseq	1823714	158373557	33.1	8	86	101	101	34.1	55.7739	SPAdes v3.7.1	93	2593870	2593870	0	0	323	27891	208694	66733	Roach et al., 2015	10.1371/journal.pgen.1005413
971_SEPI	520	SAMN03198191	971_SEPI	SRS747398	Staphylococcus epidermidis	971_SEPI	UW clinical laboratory	2012-2013	USA WA	Unknown	Unknown	Homo sapiens	Unknown	SAMN03198191	3198191	Illumina Hiseq	1827304	157894163	33	8	86	101	101	34.4	55.605	SPAdes v3.7.1	91	2442707	2442707	0	0	277	26842	262684	63408	Roach et al., 2015	10.1371/journal.pgen.1005413
972_SEPI	5	SAMN03198192	972_SEPI	SRS747400	Staphylococcus epidermidis	972_SEPI	UW clinical laboratory	2012-2013	USA WA	Unknown	Unknown	Homo sapiens	Unknown	SAMN03198192	3198192	Illumina Hiseq	2419308	206673569	33.2	8	85	101	101	34.4	72.7835	SPAdes v3.7.1	87	2468264	2468264	0	0	225	28370	263652	79628	Roach et al., 2015	10.1371/journal.pgen.1005413
973_SEPI	2	SAMN03198193	973_SEPI	SRS747404	Staphylococcus epidermidis	973_SEPI	UW clinical laboratory	2012-2013	USA WA	Unknown	Unknown	Homo sapiens	Unknown	SAMN03198193	3198193	Illumina Hiseq	1579384	138318303	32.9	8	87	101	101	34.4	48.7111	SPAdes v3.7.1	97	2727413	2727413	0	0	202	28117	196597	64598	Roach et al., 2015	10.1371/journal.pgen.1005413
978_SEPI	218	SAMN03198198	978_SEPI	SRS747410	Staphylococcus epidermidis	978_SEPI	UW clinical laboratory	2012-2013	USA WA	Unknown	Unknown	Homo sapiens	Unknown	SAMN03198198	3198198	Illumina Hiseq	1902254	164816978	33.2	8	86	101	101	33.9	58.043	SPAdes v3.7.1	144	2344162	2344162	0	0	314	16278	234340	72487	Roach et al., 2015	10.1371/journal.pgen.1005413
997_SHAE	83	SAMN03198219	997_SHAE	SRS747428	Staphylococcus epidermidis	997_SHAE	UW clinical laboratory	2012-2013	USA WA	Unknown	Unknown	Homo sapiens	Unknown	SAMN03198219	3198219	Illumina Hiseq	2423748	206613220	33.1	8	85	101	101	34.5	72.7623	SPAdes v3.7.1	88	2523106	2523106	0	0	320	28671	149591	63398	Roach et al., 2015	10.1371/journal.pgen.1005413
305_CV28	44	SAMN05207247	305	SRS1526046	Staphylococcus epidermidis	CV28	ITQB	1997	Cape Verde	Nasal swab	15.12 N 23.61 W	Homo sapiens	Commensal	SAMN05207247	5207247	Illumina Hiseq	3750542	375054200	31.5	100	100	100	100	35.2	132.082	SPAdes v3.7.1	178	2562113	2562113	0	0	202	14393	264078	79175	Meric et al., 2015	10.1093/gbe/evv066
317_612N1	556	SAMN05207259	317	SRS1526059	Staphylococcus epidermidis	612N1	ITQB	1997	Portugal	Nasal swab	38.72 N 9.14 W	Homo sapiens	Commensal	SAMN05207259	5207259	Illumina Hiseq	4934150	493415000	32.5	100	100	100	100	35.8	173.764	SPAdes v3.7.1	249	2491636	2491636	0	0	200	10006	198667	83604	Meric et al., 2015	10.1093/gbe/evv066
DRS013951	2	SAMD00003128	DRS013951	DRS013951	Staphylococcus epidermidis	DRS013951	Gifu University School of Medicine	-	Japan	Unknown	Unknown	Homo sapiens	Unknown	SAMD00003128	2730774	Illumina Hiseq	31766932	3176693200	33.7	100	100	100	100	37.6	1118.72	SPAdes v3.7.1	133	2735612	2735612	0	0	200	20568	357317	128945	Unpublished	PRJDB1866
M0026	5	SAMN02325127	M0026	SRS486821	Staphylococcus epidermidis	M0026	-	2003-09-15	USA Boston, MA	Blood	Unknown	Homo sapiens	Bacteraemia	SAMN02325127	2325127	Illumina Hiseq	5384482	543832682	33.3	101	101	101	101	35.7	191.52	SPAdes v3.7.1	123	2555077	2555077	0	0	200	20772	327259	95958	Feldgarden et al., 2014	PRJEB2655
UCLA-Sa-LR-13	23	SAMN02671415	UCLA-Sa-LR-13	SRS565652	Staphylococcus epidermidis	UCLA-Sa-LR-13	Romney Humphries - UCLA	2007-11-01	Los Angeles, CA, USA	Human blood	34.0664 118.4461	Homo sapiens	Bacteraemia	SAMN02671415	2671415	Illumina Hiseq	10379134	1037913400	33.4	100	100	100	100	36.6	365.518	SPAdes v3.7.1	187	2553163	2553163	0	0	200	13653	254739	83071	Tewhey et al., 2014	10.1128/mBio.00894-14
UCLA-Sa-LR-14	186	SAMN02671416	UCLA-Sa-LR-14	SRS565653	Staphylococcus epidermidis	UCLA-Sa-LR-14	Romney Humphries - UCLA	2008-04-01	Los Angeles, CA, USA	Human blood	34.0664 118.4461	Homo sapiens	Bacteraemia	SAMN02671416	2671416	Illumina Hiseq	9244600	924460000	33.9	100	100	100	100	36.7	325.564	SPAdes v3.7.1	168	2538652	2538652	0	0	201	15111	234775	83071	Tewhey et al., 2014	10.1128/mBio.00894-14
UCLA-Sa-LR-15	185	SAMN02671417	UCLA-Sa-LR-15	SRS565654	Staphylococcus epidermidis	UCLA-Sa-LR-15	Romney Humphries - UCLA	2008-06-01	Los Angeles, CA, USA	Human blood	34.0664 118.4461	Homo sapiens	Bacteraemia	SAMN02671417	2671417	Illumina Hiseq	10304526	1030452600	33.3	100	100	100	100	36.7	362.891	SPAdes v3.7.1	220	2771289	2771289	0	0	200	12596	253553	92523	Tewhey et al., 2014	10.1128/mBio.00894-14
UCLA-Sa-LR-17	186	SAMN02671418	UCLA-Sa-LR-17	SRS565655	Staphylococcus epidermidis	UCLA-Sa-LR-17	Romney Humphries - UCLA	2008-06-01	Los Angeles, CA, USA	Human blood	34.0664 118.4461	Homo sapiens	Bacteraemia	SAMN02671418	2671418	Illumina Hiseq	10664460	1066446000	33.5	100	100	100	100	36.8	375.567	SPAdes v3.7.1	224	2790991	2790991	0	0	203	12459	212261	93488	Tewhey et al., 2014	10.1128/mBio.00894-14
UCLA-Sa-LR-18	23	SAMN02671419	UCLA-Sa-LR-18	SRS565656	Staphylococcus epidermidis	UCLA-Sa-LR-18	Romney Humphries - UCLA	2008-08-01	Los Angeles, CA, USA	Human blood	34.0664 118.4461	Homo sapiens	Bacteraemia	SAMN02671419	2671419	Illumina Hiseq	10662702	1066270200	33.3	100	100	100	100	36.8	375.505	SPAdes v3.7.1	196	2782416	2782416	0	0	200	14196	239814	94973	Tewhey et al., 2014	10.1128/mBio.00894-14
UCLA-Sa-LR-19	23	SAMN02671420	UCLA-Sa-LR-19	SRS565659	Staphylococcus epidermidis	UCLA-Sa-LR-19	Romney Humphries - UCLA	2008-08-01	Los Angeles, CA, USA	Human blood	34.0664 118.4461	Homo sapiens	Bacteraemia	SAMN02671420	2671420	Illumina Hiseq	8780378	878037800	33.4	100	100	100	100	36.7	309.215	SPAdes v3.7.1	106	2633443	2633443	0	0	214	24843	294582	78525	Tewhey et al., 2014	10.1128/mBio.00894-14
UCLA-Sa-LR-20	23	SAMN02671421	UCLA-Sa-LR-20	SRS565660	Staphylococcus epidermidis	UCLA-Sa-LR-20	Romney Humphries - UCLA	2008-10-01	Los Angeles, CA, USA	Human blood	34.0664 118.4461	Homo sapiens	Bacteraemia	SAMN02671421	2671421	Illumina Hiseq	10181522	1018152200	33.1	100	100	100	100	36.8	358.559	SPAdes v3.7.1	284	2924246	2924246	0	0	201	10296	196709	70431	Tewhey et al., 2014	10.1128/mBio.00894-14
UCLA-Sa-LR-21	186	SAMN02671422	UCLA-Sa-LR-21	SRS565661	Staphylococcus epidermidis	UCLA-Sa-LR-21	Romney Humphries - UCLA	2008-11-01	Los Angeles, CA, USA	Human blood	34.0664 118.4461	Homo sapiens	Bacteraemia	SAMN02671422	2671422	Illumina Hiseq	10299128	1029912800	33.5	100	100	100	100	36.7	362.701	SPAdes v3.7.1	184	2608644	2608644	0	0	201	14177	227396	72187	Tewhey et al., 2014	10.1128/mBio.00894-14
UCLA-Sa-LR-22	23	SAMN02671423	UCLA-Sa-LR-22	SRS565662	Staphylococcus epidermidis	UCLA-Sa-LR-22	Romney Humphries - UCLA	2008-11-01	Los Angeles, CA, USA	Human blood	34.0664 118.4461	Homo sapiens	Bacteraemia	SAMN02671423	2671423	Illumina Hiseq	9778746	977874600	33.2	100	100	100	100	36.8	344.375	SPAdes v3.7.1	250	2782627	2782627	0	0	200	11130	212558	87652	Tewhey et al., 2014	10.1128/mBio.00894-14
UCLA-Sa-LR-23	186	SAMN02671424	UCLA-Sa-LR-23	SRS565663	Staphylococcus epidermidis	UCLA-Sa-LR-23	Romney Humphries - UCLA	2008-12-01	Los Angeles, CA, USA	Human blood	34.0664 118.4461	Homo sapiens	Bacteraemia	SAMN02671424	2671424	Illumina Hiseq	8183090	818309000	33.6	100	100	100	100	36.7	288.181	SPAdes v3.7.1	216	2466065	2466065	0	0	202	11416	253911	82973	Tewhey et al., 2014	10.1128/mBio.00894-14
UCLA-Sa-LR-25	186	SAMN02671425	UCLA-Sa-LR-25	SRS565664	Staphylococcus epidermidis	UCLA-Sa-LR-25	Romney Humphries - UCLA	2009-09-01	Los Angeles, CA, USA	Human blood	34.0664 118.4461	Homo sapiens	Bacteraemia	SAMN02671425	2671425	Illumina Hiseq	9551042	955104200	33.3	100	100	100	100	36.7	336.356	SPAdes v3.7.1	195	2801501	2801501	0	0	202	14366	234033	75562	Tewhey et al., 2014	10.1128/mBio.00894-14
UCLA-Sa-LR-27	186	SAMN02671427	UCLA-Sa-LR-27	SRS565666	Staphylococcus epidermidis	UCLA-Sa-LR-27	Romney Humphries - UCLA	2009-09-01	Los Angeles, CA, USA	Human blood	34.0664 118.4461	Homo sapiens	Bacteraemia	SAMN02671427	2671427	Illumina Hiseq	10144112	1014411200	33.5	100	100	100	100	36.7	357.242	SPAdes v3.7.1	211	2643007	2643007	0	0	202	12526	227434	72021	Tewhey et al., 2014	10.1128/mBio.00894-14
UCLA-Sa-LR-28	23	SAMN02671428	UCLA-Sa-LR-28	SRS565667	Staphylococcus epidermidis	UCLA-Sa-LR-28	Romney Humphries - UCLA	2009-10-01	Los Angeles, CA, USA	Human blood	34.0664 118.4461	Homo sapiens	Bacteraemia	SAMN02671428	2671428	Illumina Hiseq	10752384	1075238400	33.1	100	100	100	100	36.8	378.663	SPAdes v3.7.1	198	2633332	2633332	0	0	200	13299	234103	82992	Tewhey et al., 2014	10.1128/mBio.00894-14
UCLA-Sa-LR-3	5	SAMN02671410	UCLA-Sa-LR-03	SRS565634	Staphylococcus epidermidis	UCLA-Sa-LR-3	Romney Humphries - UCLA	2011-03-01	Los Angeles, CA, USA	Human blood	34.0664 118.4461	Homo sapiens	Bacteraemia	SAMN02671410	2671410	Illumina Hiseq	9531114	953111400	33.3	100	100	100	100	36.8	335.654	SPAdes v3.7.1	203	2651249	2651249	0	0	201	13060	508038	76085	Tewhey et al., 2014	10.1128/mBio.00894-14
UCLA-Sa-LR-4	5	SAMN02671411	UCLA-Sa-LR-04	SRS565637	Staphylococcus epidermidis	UCLA-Sa-LR-4	Romney Humphries - UCLA	2011-06-01	Los Angeles, CA, USA	Human blood	34.0664 118.4461	Homo sapiens	Bacteraemia	SAMN02671411	2671411	Illumina Hiseq	4427150	442715000	33.7	100	100	100	100	36.5	155.909	SPAdes v3.7.1	116	2619378	2619378	0	0	237	22580	234220	70379	Tewhey et al., 2014	10.1128/mBio.00894-14
UCLA-Sa-LR-5	23	SAMN02671412	UCLA-Sa-LR-05	SRS565640	Staphylococcus epidermidis	UCLA-Sa-LR-5	Romney Humphries - UCLA	2011-07-01	Los Angeles, CA, USA	Human blood	34.0664 118.4461	Homo sapiens	Bacteraemia	SAMN02671412	2671412	Illumina Hiseq	8630226	863022600	33.6	100	100	100	100	36.8	303.928	SPAdes v3.7.1	108	2624507	2624507	0	0	214	24300	263996	70791	Tewhey et al., 2014	10.1128/mBio.00894-14
UCLA-Sa-LR-6	23	SAMN02671413	UCLA-Sa-LR-06	SRS565641	Staphylococcus epidermidis	UCLA-Sa-LR-6	Romney Humphries - UCLA	2011-09-01	Los Angeles, CA, USA	Human blood	34.0664 118.4461	Homo sapiens	Bacteraemia	SAMN02671413	2671413	Illumina Hiseq	10089356	1008935600	33.1	100	100	100	100	36.8	355.313	SPAdes v3.7.1	168	2759224	2759224	0	0	200	16423	253727	83080	Tewhey et al., 2014	10.1128/mBio.00894-14

## Sheet: D - S. epi Lee et al., 2018
Strain	Organism	in silico MLST	Year	Country	Institution location	Host	Clinical Presentation	Sample	Sample unique name	Uploaded to	Study accession	Sample accession	Sample ID	Sequencer	Reads	Yield	GC	MinLen	AvgLen	MaxLen	ModeLen	Phred	AvgQual	Depth	Assembler	No	bp	ok	Ns	Gaps	Min	Avg	Max	N50	Reference	DOI	Comments
BPH0666	Staphylococcus epidermidis	23	2012	Australia	Melbourne, Victoria	Human	Bacteraemia	Blood culture	Se_BPH0666	ENA	PRJEB12090	ERS1019850	Se_BPH0666	Illumina NextSeq	1938512	287905754	34.8	35	148	151	151	33	32.8	101x	SPAdes v 3.7.1	73	2441668	2441668	0	0	505	33447	312071	76264	Lee et al., 2018	10.1038/s41564-018-0230-7
BPH0667	Staphylococcus epidermidis	59	2012	Australia	Melbourne, Victoria	Human	Bacteraemia	Blood culture	Se_BPH0667	ENA	PRJEB12090	ERS1019851	Se_BPH0667	Illumina MiSeq	687032	150574538	34.6	35	219	301	214	33	36	53x	SPAdes v 3.7.1	74	2460192	2460192	0	0	504	33245	145633	62948	Lee et al., 2018	10.1038/s41564-018-0230-7
BPH0668	Staphylococcus epidermidis	2	2012	Australia	Melbourne, Victoria	Human	Bacteraemia	Blood culture	Se_BPH0668	ENA	PRJEB12090	ERS1019852	Se_BPH0668	Illumina NextSeq	2259914	335766013	34.3	35	148	151	151	33	32.8	118x	SPAdes v 3.7.1	69	2775172	2775172	0	0	504	40219	201713	86785	Lee et al., 2018	10.1038/s41564-018-0230-7
BPH0669	Staphylococcus epidermidis	2	2012	Australia	Melbourne, Victoria	Human	Bacteraemia	Blood culture	Se_BPH0669	ENA	PRJEB12090	ERS1019853	Se_BPH0669	Illumina MiSeq	881676	167656908	35.1	35	190	301	214	33	36.2	59x	SPAdes v 3.7.1	104	2471246	2471246	0	0	500	23761	122723	43256	Lee et al., 2018	10.1038/s41564-018-0230-7
BPH0670	Staphylococcus epidermidis	2	2012	Australia	Melbourne, Victoria	Human	Bacteraemia	Blood culture	Se_BPH0670	ENA	PRJEB12090	ERS1019854	Se_BPH0670	Illumina MiSeq	1360360	230371010	34.8	35	169	301	214	33	36.3	81x	SPAdes v 3.7.1	154	2750775	2750775	0	0	504	17862	118098	36556	Lee et al., 2018	10.1038/s41564-018-0230-7
BPH0671	Staphylococcus epidermidis	2	2012	Australia	Melbourne, Victoria	Human	Bacteraemia	Blood culture	Se_BPH0671	ENA	PRJEB12090	ERS1019855	Se_BPH0671	Illumina MiSeq	1303138	226314287	34.9	35	173	301	214	33	35.9	79x	SPAdes v 3.7.1	102	2598090	2598090	0	0	500	25471	181009	58113	Lee et al., 2018	10.1038/s41564-018-0230-7
BPH0672	Staphylococcus epidermidis	2	2012	Australia	Melbourne, Victoria	Human	Bacteraemia	Blood culture	Se_BPH0672	ENA	PRJEB12090	ERS1019856	Se_BPH0672	Illumina MiSeq	1357862	232796526	34.5	35	171	301	215	33	36.1	82x	SPAdes v 3.7.1	76	2738935	2738935	0	0	504	36038	216358	80611	Lee et al., 2018	10.1038/s41564-018-0230-7
BPH0673	Staphylococcus epidermidis	59	2012	Australia	Melbourne, Victoria	Human	Bacteraemia	Blood culture	Se_BPH0673	ENA	PRJEB12090	ERS1019857	Se_BPH0673	Illumina MiSeq	1831908	312764296	35.1	35	170	301	215	33	36.1	110x	SPAdes v 3.7.1	45	2450384	2450384	0	0	504	54452	267079	125369	Lee et al., 2018	10.1038/s41564-018-0230-7
BPH0674	Staphylococcus epidermidis	2	2012	Australia	Melbourne, Victoria	Human	Bacteraemia	Blood culture	Se_BPH0674	ENA	PRJEB12090	ERS1019858	Se_BPH0674	Illumina MiSeq	1982404	338574803	34.9	35	170	301	215	33	36.1	119x	SPAdes v 3.7.1	65	2748661	2748661	0	0	504	42287	227261	80331	Lee et al., 2018	10.1038/s41564-018-0230-7
BPH0675	Staphylococcus epidermidis	2	2012	Australia	Melbourne, Victoria	Human	Bacteraemia	Blood culture	Se_BPH0675	ENA	PRJEB12090	ERS1019859	Se_BPH0675	Illumina MiSeq	1948848	325153308	34.9	35	166	301	215	33	35.8	114x	SPAdes v 3.7.1	77	2740571	2740571	0	0	504	35591	225669	80568	Lee et al., 2018	10.1038/s41564-018-0230-7
BPH0676	Staphylococcus epidermidis	2	2012	Australia	Melbourne, Victoria	Human	Bacteraemia	Blood culture	Se_BPH0676	ENA	PRJEB12090	ERS1019860	Se_BPH0676	Illumina MiSeq	857140	158310082	34.6	35	184	301	214	33	35.6	55x	SPAdes v 3.7.1	96	2598181	2598181	0	0	504	27064	139697	71191	Lee et al., 2018	10.1038/s41564-018-0230-7
BPH0677	Staphylococcus epidermidis	225	2013	Australia	Melbourne, Victoria	Human	Bacteraemia	Blood culture	Se_BPH0677	ENA	PRJEB12090	ERS1019862	Se_BPH0677	Illumina MiSeq	1348260	250299890	34.5	35	185	301	214	33	36.3	88x	SPAdes v 3.7.1	78	2509146	2509146	0	0	505	32168	234495	59637	Lee et al., 2018	10.1038/s41564-018-0230-7
BPH0678	Staphylococcus epidermidis	2	2013	Australia	Melbourne, Victoria	Human	Bacteraemia	Blood culture	Se_BPH0678	ENA	PRJEB12090	ERS1019863	Se_BPH0678	Illumina MiSeq	3458424	782725288	33.9	35	226	251	251	33	37.7	274x	SPAdes v 3.7.1	88	2814869	2814869	0	0	504	31987	221409	85738	Lee et al., 2018	10.1038/s41564-018-0230-7
BPH0679	Staphylococcus epidermidis	2	2013	Australia	Melbourne, Victoria	Human	Bacteraemia	Blood culture	Se_BPH0679	ENA	PRJEB12090	ERS1019864	Se_BPH0679	Illumina MiSeq	1029724	226791381	34.6	35	220	301	214	33	35.7	79x	SPAdes v 3.7.1	78	2729763	2729763	0	0	504	34996	198700	71333	Lee et al., 2018	10.1038/s41564-018-0230-7
BPH0681	Staphylococcus epidermidis	2	2013	Australia	Melbourne, Victoria	Human	Bacteraemia	Blood culture	Se_BPH0681	ENA	PRJEB12090	ERS1019865	Se_BPH0681	Illumina MiSeq	1894640	345475614	34.5	35	182	301	214	33	36.3	121x	SPAdes v 3.7.1	53	2549438	2549438	0	0	504	48102	204822	130064	Lee et al., 2018	10.1038/s41564-018-0230-7
BPH0684	Staphylococcus epidermidis	487	2013	Australia	Melbourne, Victoria	Human	Bacteraemia	Blood culture	Se_BPH0684	ENA	PRJEB12090	ERS1019866	Se_BPH0684	Illumina MiSeq	1576776	297376064	34.7	35	188	301	215	33	36.2	104x	SPAdes v 3.7.1	46	2446950	2446950	0	0	504	53194	245809	144699	Lee et al., 2018	10.1038/s41564-018-0230-7
BPH0685	Staphylococcus epidermidis	2	2013	Australia	Melbourne, Victoria	Human	Bacteraemia	Blood culture	Se_BPH0685	ENA	PRJEB12090	ERS1019867	Se_BPH0685	Illumina MiSeq	1827142	350101274	34.7	35	191	301	215	33	36.2	123x	SPAdes v 3.7.1	79	2786873	2786873	0	0	504	35276	190528	80431	Lee et al., 2018	10.1038/s41564-018-0230-7
BPH0686	Staphylococcus epidermidis	2	2013	Australia	Melbourne, Victoria	Human	Bacteraemia	Blood culture	Se_BPH0686	ENA	PRJEB12090	ERS1019868	Se_BPH0686	Illumina MiSeq	1875284	327923113	34.8	35	174	301	215	33	36.1	115x	SPAdes v 3.7.1	66	2770154	2770154	0	0	504	41972	216360	88492	Lee et al., 2018	10.1038/s41564-018-0230-7
BPH0687	Staphylococcus epidermidis	2	2013	Australia	Melbourne, Victoria	Human	Bacteraemia	Blood culture	Se_BPH0687	ENA	PRJEB12090	ERS1019869	Se_BPH0687	Illumina MiSeq	1792360	349923301	34.6	35	195	301	215	33	35.9	123x	SPAdes v 3.7.1	79	2793740	2793740	0	0	504	35363	221409	81415	Lee et al., 2018	10.1038/s41564-018-0230-7
BPH0689	Staphylococcus epidermidis	59	2013	Australia	Melbourne, Victoria	Human	Bacteraemia	Blood culture	Se_BPH0689	ENA	PRJEB12090	ERS1019870	Se_BPH0689	Illumina MiSeq	1228646	220677703	34.5	35	179	301	214	33	36.1	77x	SPAdes v 3.7.1	48	2443029	2443029	0	0	504	50896	211285	96507	Lee et al., 2018	10.1038/s41564-018-0230-7
BPH0690	Staphylococcus epidermidis	7	2013	Australia	Melbourne, Victoria	Human	Bacteraemia	Blood culture	Se_BPH0690	ENA	PRJEB12090	ERS1019871	Se_BPH0690	Illumina MiSeq	978916	165994266	34.8	35	169	301	214	33	36.2	58x	SPAdes v 3.7.1	56	2340119	2340119	0	0	505	41787	193052	66652	Lee et al., 2018	10.1038/s41564-018-0230-7
BPH0691	Staphylococcus epidermidis	2	2013	Australia	Melbourne, Victoria	Human	Bacteraemia	Blood culture	Se_BPH0691	ENA	PRJEB12090	ERS1019872	Se_BPH0691	Illumina MiSeq	4190182	807890652	33.5	35	192	251	251	33	37.9	283x	SPAdes v 3.7.1	62	2740484	2740484	0	0	504	44201	216459	89085	Lee et al., 2018	10.1038/s41564-018-0230-7
BPH0692	Staphylococcus epidermidis	2	2013	Australia	Melbourne, Victoria	Human	Bacteraemia	Blood culture	Se_BPH0692	ENA	PRJEB12090	ERS1019873	Se_BPH0692	Illumina MiSeq	2062758	489552889	34.5	35	237	301	301	33	35.7	171x	SPAdes v 3.7.1	65	2740301	2740301	0	0	504	42158	207199	87844	Lee et al., 2018	10.1038/s41564-018-0230-7
BPH0693	Staphylococcus epidermidis	188	2007	Australia	Melbourne, Victoria	Human	Bacteraemia	Blood culture	Se_BPH0693	ENA	PRJEB12090	ERS1019874	Se_BPH0693	Illumina MiSeq	2015628	476501974	34.5	35	236	301	301	33	35.6	167x	SPAdes v 3.7.1	48	2601839	2601839	0	0	504	54204	308939	127464	Lee et al., 2018	10.1038/s41564-018-0230-7
BPH0694	Staphylococcus epidermidis	2	2007	Australia	Melbourne, Victoria	Human	Bacteraemia	Blood culture	Se_BPH0694	ENA	PRJEB12090	ERS1019875	Se_BPH0694	Illumina NextSeq	2243354	330745904	34.6	35	147	151	151	33	33.1	116x	SPAdes v 3.7.1	86	2743179	2743179	0	0	504	31897	207299	73528	Lee et al., 2018	10.1038/s41564-018-0230-7
BPH0695	Staphylococcus epidermidis	23	2007	Australia	Melbourne, Victoria	Human	Bacteraemia	Blood culture	Se_BPH0695	ENA	PRJEB12090	ERS1019876	Se_BPH0695	Illumina MiSeq	824284	167801131	35.1	35	203	301	215	33	35.2	59x	SPAdes v 3.7.1	135	2471534	2471534	0	0	505	18307	104169	38063	Lee et al., 2018	10.1038/s41564-018-0230-7
BPH0696	Staphylococcus epidermidis	2	2007	Australia	Melbourne, Victoria	Human	Bacteraemia	Blood culture	Se_BPH0696	ENA	PRJEB12090	ERS1019877	Se_BPH0696	Illumina MiSeq	3064148	710138518	34.3	35	231	251	251	33	37.7	249x	SPAdes v 3.7.1	63	2739504	2739504	0	0	572	43484	226625	89085	Lee et al., 2018	10.1038/s41564-018-0230-7
BPH0699	Staphylococcus epidermidis	210	2007	Australia	Melbourne, Victoria	Human	Bacteraemia	Blood culture	Se_BPH0699	ENA	PRJEB12090	ERS1019879	Se_BPH0699	Illumina MiSeq	1288656	235013488	34.5	35	182	301	215	33	35.7	82x	SPAdes v 3.7.1	57	2460843	2460843	0	0	505	43172	210466	102523	Lee et al., 2018	10.1038/s41564-018-0230-7
BPH0700	Staphylococcus epidermidis	86	2007	Australia	Melbourne, Victoria	Human	Bacteraemia	Blood culture	Se_BPH0700	ENA	PRJEB12090	ERS1019880	Se_BPH0700	Illumina MiSeq	1604442	287276663	34.4	35	179	301	215	33	34.7	101x	SPAdes v 3.7.1	64	2465908	2465908	0	0	504	38529	194127	75251	Lee et al., 2018	10.1038/s41564-018-0230-7
BPH0701	Staphylococcus epidermidis	89	2007	Australia	Melbourne, Victoria	Human	Bacteraemia	Blood culture	Se_BPH0701	ENA	PRJEB12090	ERS1019881	Se_BPH0701	Illumina MiSeq	1021294	177204659	34.4	35	173	301	214	33	36.3	62x	SPAdes v 3.7.1	74	2454303	2454303	0	0	504	33166	244635	57667	Lee et al., 2018	10.1038/s41564-018-0230-7
BPH0702	Staphylococcus epidermidis	2	2007	Australia	Melbourne, Victoria	Human	Bacteraemia	Blood culture	Se_BPH0702	ENA	PRJEB12090	ERS1019882	Se_BPH0702	Illumina MiSeq	944810	159209892	34.4	35	168	301	214	33	36	56x	SPAdes v 3.7.1	122	2733030	2733030	0	0	504	22401	182736	42781	Lee et al., 2018	10.1038/s41564-018-0230-7
BPH0703	Staphylococcus epidermidis	23	2007	Australia	Melbourne, Victoria	Human	Bacteraemia	Blood culture	Se_BPH0703	ENA	PRJEB12090	ERS1019883	Se_BPH0703	Illumina MiSeq	2704480	638861619	34.5	35	236	251	251	33	37.4	224x	SPAdes v 3.7.1	172	2557035	2557035	0	0	622	14866	311814	132476	Lee et al., 2018	10.1038/s41564-018-0230-7
BPH0705	Staphylococcus epidermidis	2	2008	Australia	Melbourne, Victoria	Human	Bacteraemia	Blood culture	Se_BPH0705	ENA	PRJEB12090	ERS1019885	Se_BPH0705	Illumina MiSeq	1294582	272511125	34.9	35	210	301	215	33	35.7	95x	SPAdes v 3.7.1	62	2593608	2593608	0	0	504	41832	185179	82986	Lee et al., 2018	10.1038/s41564-018-0230-7
BPH0706	Staphylococcus epidermidis	2	2008	Australia	Melbourne, Victoria	Human	Bacteraemia	Blood culture	Se_BPH0706	ENA	PRJEB12090	ERS1019886	Se_BPH0706	Illumina MiSeq	1519164	282116923	34.8	35	185	301	215	33	36	99x	SPAdes v 3.7.1	65	2717009	2717009	0	0	504	41800	220691	94308	Lee et al., 2018	10.1038/s41564-018-0230-7
BPH0707	Staphylococcus epidermidis	46	2008	Australia	Melbourne, Victoria	Human	Bacteraemia	Blood culture	Se_BPH0707	ENA	PRJEB12090	ERS1019887	Se_BPH0707	Illumina MiSeq	1787056	346131507	34.6	35	193	301	215	33	36	121x	SPAdes v 3.7.1	47	2472202	2472202	0	0	501	52600	213503	105951	Lee et al., 2018	10.1038/s41564-018-0230-7
BPH0708	Staphylococcus epidermidis	2	2008	Australia	Melbourne, Victoria	Human	Bacteraemia	Blood culture	Se_BPH0708	ENA	PRJEB12090	ERS1019888	Se_BPH0708	Illumina MiSeq	1323952	250872727	34.4	35	189	301	215	33	35.9	88x	SPAdes v 3.7.1	49	2662546	2662546	0	0	504	54337	287867	97277	Lee et al., 2018	10.1038/s41564-018-0230-7
BPH0709	Staphylococcus epidermidis	2	2008	Australia	Melbourne, Victoria	Human	Bacteraemia	Blood culture	Se_BPH0709	ENA	PRJEB12090	ERS1019889	Se_BPH0709	Illumina NextSeq	2137046	319190030	33.7	25	149	151	151	33	32.7	112x	SPAdes v 3.7.1	60	2732976	2732976	0	0	504	45549	271176	87844	Lee et al., 2018	10.1038/s41564-018-0230-7
BPH0710	Staphylococcus epidermidis	2	2008	Australia	Melbourne, Victoria	Human	Bacteraemia	Blood culture	Se_BPH0710	ENA	PRJEB12090	ERS1019890	Se_BPH0710	Illumina NextSeq	2238186	332079426	34.5	35	148	151	151	33	32.9	116x	SPAdes v 3.7.1	63	2654541	2654541	0	0	504	42135	365465	83092	Lee et al., 2018	10.1038/s41564-018-0230-7
BPH0712	Staphylococcus epidermidis	2	2008	Australia	Melbourne, Victoria	Human	Bacteraemia	Blood culture	Se_BPH0712	ENA	PRJEB12090	ERS1019892	Se_BPH0712	Illumina NextSeq	2120058	314060912	33.9	35	148	151	151	33	33.1	110x	SPAdes v 3.7.1	61	2734147	2734147	0	0	504	44822	226625	87844	Lee et al., 2018	10.1038/s41564-018-0230-7
BPH0713	Staphylococcus epidermidis	23	2008	Australia	Melbourne, Victoria	Human	Bacteraemia	Blood culture	Se_BPH0713	ENA	PRJEB12090	ERS1019893	Se_BPH0713	Illumina MiSeq	2650490	489056589	35	35	184	301	215	33	36	171x	SPAdes v 3.7.1	69	2485264	2485264	0	0	505	36018	271087	127939	Lee et al., 2018	10.1038/s41564-018-0230-7
BPH0714	Staphylococcus epidermidis	2	2008	Australia	Melbourne, Victoria	Human	Bacteraemia	Blood culture	Se_BPH0714	ENA	PRJEB12090	ERS1019894	Se_BPH0714	Illumina MiSeq	1358422	222084982	34.5	35	163	301	215	22	35.9	78x	SPAdes v 3.7.1	84	2740680	2740680	0	0	500	32627	226105	66141	Lee et al., 2018	10.1038/s41564-018-0230-7
BPH0715	Staphylococcus epidermidis	23	2008	Australia	Melbourne, Victoria	Human	Bacteraemia	Blood culture	Se_BPH0715	ENA	PRJEB12090	ERS1019895	Se_BPH0715	Illumina MiSeq	2305354	403723544	34.7	35	175	301	215	33	36	141x	SPAdes v 3.7.1	66	2476034	2476034	0	0	505	37515	186066	93798	Lee et al., 2018	10.1038/s41564-018-0230-7
BPH0716	Staphylococcus epidermidis	2	2009	Australia	Melbourne, Victoria	Human	Bacteraemia	Blood culture	Se_BPH0716	ENA	PRJEB12090	ERS1019896	Se_BPH0716	Illumina MiSeq	2137038	495111059	34.7	35	231	301	301	33	35.6	173x	SPAdes v 3.7.1	61	2586852	2586852	0	0	504	42407	204822	85009	Lee et al., 2018	10.1038/s41564-018-0230-7
BPH0717	Staphylococcus epidermidis	2	2009	Australia	Melbourne, Victoria	Human	Bacteraemia	Blood culture	Se_BPH0717	ENA	PRJEB12090	ERS1019897	Se_BPH0717	Illumina MiSeq	848962	196879102	34.5	35	231	301	215	33	34.9	69x	SPAdes v 3.7.1	63	2593819	2593819	0	0	504	41171	198812	83091	Lee et al., 2018	10.1038/s41564-018-0230-7
BPH0718	Staphylococcus epidermidis	2	2009	Australia	Melbourne, Victoria	Human	Bacteraemia	Blood culture	Se_BPH0718	ENA	PRJEB12090	ERS1019898	Se_BPH0718	Illumina MiSeq	1189744	213814783	34	35	179	301	215	33	35.5	75x	SPAdes v 3.7.1	83	2745492	2745492	0	0	500	33078	197645	62203	Lee et al., 2018	10.1038/s41564-018-0230-7
BPH0719	Staphylococcus epidermidis	2	2010	Australia	Melbourne, Victoria	Human	Bacteraemia	Blood culture	Se_BPH0719	ENA	PRJEB12090	ERS1019899	Se_BPH0719	Illumina NextSeq	1258832	185676332	31.7	35	147	151	151	33	32.6	65x	SPAdes v 3.7.1	49	2574274	2574274	0	0	504	52536	521025	149749	Lee et al., 2018	10.1038/s41564-018-0230-7
BPH0720	Staphylococcus epidermidis	2	2010	Australia	Melbourne, Victoria	Human	Bacteraemia	Blood culture	Se_BPH0720	ENA	PRJEB12090	ERS1019900	Se_BPH0720	Illumina MiSeq	1387394	266850272	34.5	35	192	301	214	33	36.3	93x	SPAdes v 3.7.1	85	2738524	2738524	0	0	500	32217	183843	80012	Lee et al., 2018	10.1038/s41564-018-0230-7
BPH0721	Staphylococcus epidermidis	210	2010	Australia	Melbourne, Victoria	Human	Bacteraemia	Blood culture	Se_BPH0721	ENA	PRJEB12090	ERS1019901	Se_BPH0721	Illumina MiSeq	1281838	250504008	34.4	35	195	301	214	33	36.1	88x	SPAdes v 3.7.1	41	2398618	2398618	0	0	505	58502	213976	99445	Lee et al., 2018	10.1038/s41564-018-0230-7
BPH0722	Staphylococcus epidermidis	2	2010	Australia	Melbourne, Victoria	Human	Bacteraemia	Blood culture	Se_BPH0722	ENA	PRJEB12090	ERS1019902	Se_BPH0722	Illumina MiSeq	929496	179486597	34.6	35	193	301	214	22	35.9	63x	SPAdes v 3.7.1	121	2563756	2563756	0	0	504	21188	95536	43280	Lee et al., 2018	10.1038/s41564-018-0230-7
BPH0724	Staphylococcus epidermidis	2	2009	Australia	Melbourne, Victoria	Human	Bacteraemia	Blood culture	Se_BPH0724	ENA	PRJEB12090	ERS1019904	Se_BPH0724	Illumina MiSeq	1924104	421912231	34.8	35	203	301	215	33	36.1	148x	SPAdes v 3.7.1	56	2558707	2558707	0	0	504	45691	264885	120988	Lee et al., 2018	10.1038/s41564-018-0230-7
BPH0726	Staphylococcus epidermidis	59	2009	Australia	Melbourne, Victoria	Human	Bacteraemia	Blood culture	Se_BPH0726	ENA	PRJEB12090	ERS1019905	Se_BPH0726	Illumina MiSeq	1243748	245606935	34.7	35	197	301	215	33	35.8	86x	SPAdes v 3.7.1	100	2482849	2482849	0	0	505	24828	327470	102523	Lee et al., 2018	10.1038/s41564-018-0230-7
BPH0727	Staphylococcus epidermidis	2	2010	Australia	Melbourne, Victoria	Human	Bacteraemia	Blood culture	Se_BPH0727	ENA	PRJEB12090	ERS1019906	Se_BPH0727	Illumina MiSeq	999748	203410081	34.5	35	203	301	214	33	35.5	71x	SPAdes v 3.7.1	98	2739374	2739374	0	0	538	27952	183829	52025	Lee et al., 2018	10.1038/s41564-018-0230-7
BPH0728	Staphylococcus epidermidis	2	2010	Australia	Melbourne, Victoria	Human	Bacteraemia	Blood culture	Se_BPH0728	ENA	PRJEB12090	ERS1019907	Se_BPH0728	Illumina MiSeq	811344	168381690	34.4	35	207	301	214	33	35.7	59x	SPAdes v 3.7.1	119	2723567	2723567	0	0	504	22887	209918	41360	Lee et al., 2018	10.1038/s41564-018-0230-7
BPH0729	Staphylococcus epidermidis	86	2010	Australia	Melbourne, Victoria	Human	Bacteraemia	Blood culture	Se_BPH0729	ENA	PRJEB12090	ERS1019908	Se_BPH0729	Illumina MiSeq	781414	156409916	34.9	35	200	301	214	33	36.2	55x	SPAdes v 3.7.1	115	2456937	2456937	0	0	504	21364	79576	39853	Lee et al., 2018	10.1038/s41564-018-0230-7
BPH0730	Staphylococcus epidermidis	2	2011	Australia	Melbourne, Victoria	Human	Bacteraemia	Blood culture	Se_BPH0730	ENA	PRJEB12090	ERS1019909	Se_BPH0730	Illumina MiSeq	751644	151753781	34.7	35	201	301	214	33	36.1	53x	SPAdes v 3.7.1	159	2542154	2542154	0	0	504	15988	97664	33434	Lee et al., 2018	10.1038/s41564-018-0230-7
BPH0731	Staphylococcus epidermidis	2	2011	Australia	Melbourne, Victoria	Human	Bacteraemia	Blood culture	Se_BPH0731	ENA	PRJEB12090	ERS1019910	Se_BPH0731	Illumina MiSeq	1406286	281543899	34.3	35	200	301	215	33	36.3	99x	SPAdes v 3.7.1	63	2731907	2731907	0	0	504	43363	226149	87844	Lee et al., 2018	10.1038/s41564-018-0230-7
BPH0732	Staphylococcus epidermidis	2	2011	Australia	Melbourne, Victoria	Human	Bacteraemia	Blood culture	Se_BPH0732	ENA	PRJEB12090	ERS1019911	Se_BPH0732	Illumina MiSeq	1355242	267030244	34.6	35	197	301	215	33	36.1	94x	SPAdes v 3.7.1	39	2531475	2531475	0	0	504	64909	283819	136301	Lee et al., 2018	10.1038/s41564-018-0230-7
BPH0733	Staphylococcus epidermidis	2	2011	Australia	Melbourne, Victoria	Human	Bacteraemia	Blood culture	Se_BPH0733	ENA	PRJEB12090	ERS1019912	Se_BPH0733	Illumina MiSeq	1965162	368816353	34.4	35	187	301	215	33	36.2	129x	SPAdes v 3.7.1	76	2787111	2787111	0	0	504	36672	221409	87733	Lee et al., 2018	10.1038/s41564-018-0230-7
BPH0734	Staphylococcus epidermidis	59	2011	Australia	Melbourne, Victoria	Human	Bacteraemia	Blood culture	Se_BPH0734	ENA	PRJEB12090	ERS1019913	Se_BPH0734	Illumina MiSeq	1471548	301489643	34.8	35	204	301	215	33	36	106x	SPAdes v 3.7.1	37	2422377	2422377	0	0	504	65469	292413	157876	Lee et al., 2018	10.1038/s41564-018-0230-7
BPH0735	Staphylococcus epidermidis	2	2011	Australia	Melbourne, Victoria	Human	Bacteraemia	Blood culture	Se_BPH0735	ENA	PRJEB12090	ERS1019914	Se_BPH0735	Illumina MiSeq	702656	145802756	34.8	35	207	301	214	33	36	51x	SPAdes v 3.7.1	161	2701420	2701420	0	0	506	16779	175263	31488	Lee et al., 2018	10.1038/s41564-018-0230-7
BPH0737	Staphylococcus epidermidis	225	2011	Australia	Melbourne, Victoria	Human	Bacteraemia	Blood culture	Se_BPH0737	ENA	PRJEB12090	ERS1019917	Se_BPH0737	Illumina NextSeq	1258832	185676332	31.7	35	147	151	151	33	32.6	65x	SPAdes v 3.7.1	74	2511073	2511073	0	0	502	33933	211032	82569	Lee et al., 2018	10.1038/s41564-018-0230-7
BPH0738	Staphylococcus epidermidis	59	2011	Australia	Melbourne, Victoria	Human	Bacteraemia	Blood culture	Se_BPH0738	ENA	PRJEB12090	ERS1019918	Se_BPH0738	Illumina NextSeq	2300312	339766212	34.1	35	147	151	151	33	33.2	119x	SPAdes v 3.7.1	29	2429410	2429410	0	0	504	83772	487209	211391	Lee et al., 2018	10.1038/s41564-018-0230-7
BPH0739	Staphylococcus epidermidis	7	2012	Australia	Melbourne, Victoria	Human	Bacteraemia	Blood culture	Se_BPH0739	ENA	PRJEB12090	ERS1019919	Se_BPH0739	Illumina MiSeq	2399586	475805579	34.5	35	198	301	215	33	36.1	167x	SPAdes v 3.7.1	54	2425519	2425519	0	0	505	44917	659150	122119	Lee et al., 2018	10.1038/s41564-018-0230-7
BPH0743 (UK01)	Staphylococcus epidermidis	2	2015	United Kingdon	East, England	Human	Bacteraemia	Blood culture	Se_BPH0743	NCBI SRA	PRJNA470752	SAMN09103953	Se_BPH0743	Illumina NextSeq	3049548	450748227	33.8	30	147	151	151	33	31.6	158x	SPAdes v 3.7.1	55	2568312	2568312	0	0	504	46696	239817	116445	Lee et al., 2018	10.1038/s41564-018-0230-7	Isolate referred to as "UK01" in Lee et al., 2018
BPH0744 (UK02)	Staphylococcus epidermidis	2	2015	United Kingdon	S East, England	Human	CNS infection	CSF	Se_BPH0744	NCBI SRA	PRJNA470752	SAMN09103954	Se_BPH0744	Illumina NextSeq	2346856	346171912	33.6	30	147	151	151	33	31.5	121x	SPAdes v 3.7.1	58	2729891	2729891	0	0	504	47067	278416	81312	Lee et al., 2018	10.1038/s41564-018-0230-7	Isolate referred to as "UK02" in Lee et al., 2018
BPH0745 (UK03)	Staphylococcus epidermidis	2	2015	United Kingdon	E Midlands, England	Human	Osteomyelitis	Spinal tissue	Se_BPH0745	NCBI SRA	PRJNA470752	SAMN09103955	Se_BPH0745	Illumina NextSeq	2426780	358990904	33.8	30	147	151	151	33	31.6	126x	SPAdes v 3.7.1	60	2710723	2710723	0	0	504	45178	441996	80013	Lee et al., 2018	10.1038/s41564-018-0230-7	Isolate referred to as "UK03" in Lee et al., 2018
BPH0746 (UK04)	Staphylococcus epidermidis	87	2016	United Kingdon	Yorkshire & Humber England	Human	Bacteraemia	Blood culture	Se_BPH0746	NCBI SRA	PRJNA470752	SAMN09103956	Se_BPH0746	Illumina NextSeq	2487722	368090416	33.6	30	147	151	151	33	31.4	129x	SPAdes v 3.7.1	65	2453752	2453752	0	0	505	37750	307416	83082	Lee et al., 2018	10.1038/s41564-018-0230-7	Isolate referred to as "UK04" in Lee et al., 2018
BPH0747 (IRL01)	Staphylococcus epidermidis	2	2016	Republic of Ireland	Republic of Ireland	Human	Bacteraemia	Blood culture	Se_BPH0747	NCBI SRA	PRJNA470752	SAMN09103952	Se_BPH0747	Illumina NextSeq	2271514	336487373	33.5	30	148	151	151	33	31.4	118x	SPAdes v 3.7.1	48	2695604	2695604	0	0	504	56158	713465	122086	Lee et al., 2018	10.1038/s41564-018-0230-7	Isolate referred to as "IRL01" in Lee et al., 2018
BPH0748 (UK05)	Staphylococcus epidermidis	2	2016	United Kingdon	London, England	Human	Bacteraemia	CVP tip	Se_BPH0748	NCBI SRA	PRJNA470752	SAMN09103957	Se_BPH0748	Illumina NextSeq	2493554	371211646	33.8	30	148	151	151	33	31.4	130x	SPAdes v 3.7.1	63	2726974	2726974	0	0	504	43285	271177	78842	Lee et al., 2018	10.1038/s41564-018-0230-7	Isolate referred to as "UK05" in Lee et al., 2018
BPH0749 (UK06)	Staphylococcus epidermidis	2	2016	United Kingdon	S West, England	Human	Septic arthritis	Hip tissue	Se_BPH0749	NCBI SRA	PRJNA470752	SAMN09103958	Se_BPH0749	Illumina NextSeq	2490668	364628898	33.9	30	146	151	151	33	31.8	128x	SPAdes v 3.7.1	66	2728502	2728502	0	0	504	41340	239150	80449	Lee et al., 2018	10.1038/s41564-018-0230-7	Isolate referred to as "UK06" in Lee et al., 2018
BPH0750 (UK07)	Staphylococcus epidermidis	2	2016	United Kingdon	S East, England	Human	Septic arthritis	Knee fluid	Se_BPH0750	NCBI SRA	PRJNA470752	SAMN09103959	Se_BPH0750	Illumina NextSeq	2290592	339805541	33	30	148	151	151	33	31.5	119x	SPAdes v 3.7.1	68	2695610	2695610	0	0	743	39641	189764	80195	Lee et al., 2018	10.1038/s41564-018-0230-7	Isolate referred to as "UK07" in Lee et al., 2018
BPH0751 (UK08)	Staphylococcus epidermidis	2	2016	United Kingdon	N Ireland	Human	Osteomeylitis	Femoral tissue	Se_BPH0751	NCBI SRA	PRJNA470752	SAMN09103960	Se_BPH0751	Illumina NextSeq	2580912	382363574	33.7	30	148	151	151	33	31.6	134x	SPAdes v 3.7.1	60	2669105	2669105	0	0	504	44485	258721	87844	Lee et al., 2018	10.1038/s41564-018-0230-7	Isolate referred to as "UK08" in Lee et al., 2018
BPH0752 (UK09)	Staphylococcus epidermidis	2	2016	United Kingdon	East, England	Human	Bacteraemia	Blood culture	Se_BPH0752	NCBI SRA	PRJNA470752	SAMN09103961	Se_BPH0752	Illumina NextSeq	2226326	329683200	33.8	30	148	151	151	33	31.3	115x	SPAdes v 3.7.1	69	2720313	2720313	0	0	504	39424	206743	86643	Lee et al., 2018	10.1038/s41564-018-0230-7	Isolate referred to as "UK09" in Lee et al., 2018
BPH0753 (UK10)	Staphylococcus epidermidis	2	2016	United Kingdon	S East, England	Human	Osteomyelitis	Femoral tissue	Se_BPH0753	NCBI SRA	PRJNA470752	SAMN09103962	Se_BPH0753	Illumina NextSeq	2291640	341310543	33.5	30	148	151	151	33	31.4	120x	SPAdes v 3.7.1	57	2681833	2681833	0	0	504	47049	278239	87843	Lee et al., 2018	10.1038/s41564-018-0230-7	Isolate referred to as "UK10" in Lee et al., 2018
BPH0754 (UK11)	Staphylococcus epidermidis	2	2016	United Kingdon	E Midlands, England	Human	Bacteraemia	Line tip	Se_BPH0754	NCBI SRA	PRJNA470752	SAMN09103963	Se_BPH0754	Illumina NextSeq	2676064	395191323	33.7	30	147	151	151	33	31.7	138x	SPAdes v 3.7.1	60	2692275	2692275	0	0	504	44871	271124	87892	Lee et al., 2018	10.1038/s41564-018-0230-7	Isolate referred to as "UK11" in Lee et al., 2018
BPH0755 (UK12)	Staphylococcus epidermidis	2	2016	United Kingdon	S East, England	Human	Septic arthritis	Hip tissue	Se_BPH0755	NCBI SRA	PRJNA470752	SAMN09103964	Se_BPH0755	Illumina NextSeq	2297576	340782858	33.6	30	148	151	151	33	31.7	119x	SPAdes v 3.7.1	54	2682944	2682944	0	0	504	49684	278415	96186	Lee et al., 2018	10.1038/s41564-018-0230-7	Isolate referred to as "UK12" in Lee et al., 2018

## Sheet: E - S. epi Costa et al., 2017
Isolate	in silico MLST	BioSample	BioProject	Assembly	Organism	Strain	Collected by	Collection Date	Geographic Location	Isolation Source	Lattitude & Longitude	Host	Host Disease	Sequencing Method	Depth	Assembler	Contigs	bp	ok	Ns	Gaps	Min	Acg	Max	N50	Sequencing Reference	DOI	Methylation Reference	DOI
NIH04008	2	SAMN00993294	PRJNA62395	GCA_000276085.1	Staphylococcus epidermidis	NIH04008	NIH Intramural Sequencing Centre	2004	USA	Blood	Unknown	Human	Unknown	454 GS FLX	16x	Newbler v. 2.3	130	2737591	2737587	4	0	232	21058	248427	55960	Conlan et al., 2012	10.1186/gb-2012-13-7-r64	Costa et al., 2017	10.1128/JB.00271-17
NIH051475	89	SAMN00993392	PRJNA86755	GCA_000275965.1	Staphylococcus epidermidis	NIH051475	NIH Intramural Sequencing Centre	2005	USA	Joint	Unknown	Human	Unknown	454 GS FLX	76x	Newbler v. 2.5.3	91	2508563	2508563	0	0	238	27566	430957	82215	Conlan et al., 2012	10.1186/gb-2012-13-7-r64	Costa et al., 2017	10.1128/JB.00271-17
VCU036	4	SAMN00138235	PRJNA53719	GCA_000697905.1	Staphylococcus epidermidis	VCU036	J. Craig Venter Institute	Unknown	USA	Unknown	Unknown	Unknown	Unknown	454; Illumina	87x	Newbler v. 2.6	68	2425380	2425380	0	0	621	35667	194283	66785	Unpublished	PRJNA53719	Costa et al., 2017	10.1128/JB.00271-17
