# Supplementary material for: Mining the Methylome Reveals Extensive Diversity in Staphylococcus epidermidis Restriction Modification
Source: mBio. 2019 Dec 17;10(6):e02451-19. doi: 10.1128/mBio.02451-19 (PMC6918075; doi:10.1128/mBio.02451-19)
Supplement: TABLE S2 [file mBio.02451-19-st002.xlsx]

## Sheet: A - S. aureus hsdS
Representative strain HsdS	Motif	Partner motif	Number of isolates	MLST	HsdS NCBI protein accession	aa length	REBASE		Strain genome reference	Strain genome reference DOI	Methylation reference	DOI	Comments
Newman_UoM_MS1	AGGNNNNNGAT	ATCNNNNNCCT	60	ST5 (ST225, ST105), ST239, ST8 (ST250, ST254, 923)	WP_000072584.1	403	S.SauNewORF398P		Monk et al., 2017	10.1038/ncomms14403	Monk et al., 2017	10.1038/ncomms14403
Newman_UoM_MS2	CCAYNNNNNNTGT	ACANNNNNNRTGG	42	ST151, ST1, ST8 (ST250, ST254, 923)	WP_000072576.1	399	S.SauNewORF1700P		Monk et al., 2017	10.1038/ncomms14403	Monk et al., 2017	10.1038/ncomms14403
MW2_MS1	CCAYNNNNNTTAA	TTAANNNNNRTGG	3	ST1	WP_000072566.1	419	S.SauMW2I		Baba et al., 2002	10.1016/S0140-6736(02)08713-5	Monk et al., 2015	10.1128/mBio.00308-15
N315_MS2	CCAYNNNNNNGTA	TACNNNNNNRTGG	30	ST5 (ST225, ST105), ST228	WP_000072627.1	409	S.SauN315II		Kuroda et al., 2001	10.1016/S0140-6736(00)04403-2	Cooper et al., 2017	10.1093/nar/gkx067	Same as FDAARGOS_159_MS2
FDAARGOS_159_MS1	CCAYNNNNNGAT	ATCNNNNNRTGG	10	ST5, ST228, ST25	WP_000072629.1	407	S.Sau159II		PRJNA231221	GCA_001558795.2	PRJNA231221	S.Sau159II
NCTC13435_MS3	TCTANNNNNNRTTC	GAAYNNNNNNTAGA	4	ST25, ST72	WP_000072557.1	406	S.Sau13435ORF2165P		PRJEB6403	GCA_001457495.1	Cooper et al., 2017	10.1093/nar/gkx067
NCTC13435_MS2	GACNNNNNNTTYG	CRAANNNNNNGTC	3	ST72	WP_000072638.1	402	S.Sau13435ORF1751P		PRJEB6403	GCA_001457495.1	Cooper et al., 2017	10.1093/nar/gkx067
DAR4145_MS1	CTANNNNNNNTAG	CTANNNNNNNTAG	6	ST772, ST72	WP_000072592.1	401	S.Sau772ORF391P		Steinig et al., 2015	10.1186/s12864-015-1599-9	Steinig et al., 2015	10.1186/s12864-015-1599-9	half homology with S.Sar62I (CAAGNNNNNNTAG)/ S.Sar58113ORF366P (CAAGNNNNNNTAG)
DAR4145_MS2	GAAGNNNNNNTTRG	CYAANNNNNNCTTC	4	ST772, ST27	WP_000072555.1	421	S.Sau772ORF1908P		Steinig et al., 2015	10.1186/s12864-015-1599-9	Steinig et al., 2015	10.1186/s12864-015-1599-9	assigned based on homology with 2nd half of EDD133_MS2 (GGANNNNNNNTTRG)
ST20130938_MS1	predict ?--RTGA		3	ST582, ST15	WP_000066763.1	398	S.Sau938ORF3659P		Trouillet-Assant et al., 2016	10.1111/cmi.12582			2nd half of LGA251_S1(GWAGNNNNNRTGA)/ S.Sau64038I (ACCNNNNNRTGA)
ST20130938_MS2	predict GGHA--?--TTYG		3	ST582, ST15	WP_000072556.1	411	S.Sau938ORF3853P		Trouillet-Assant et al., 2016	10.1111/cmi.12582			1st half JKD6159_S2 (GGHANNNNNNNTCG); 2nd half of S.Sau1132ORF16570P (CNGANNNNNNNTTYG)/ NCTC13435_S2 (GACNNNNNNTTYG)
CN_MS1	GARANNNNNNRTGT	ACAYNNNNNNTYTC	5	ST7, ST72	WP_000072573.1	398	S.SauCN1ORF415P		Chen et al., 2013	10.1371/journal.pone.0072803	Cooper et al., 2017	10.1093/nar/gkx067
CN_MS2	GGANNNNNNNTGC	GCANNNNNNNTCC	5	ST50, ST72	WP_000072558.1	372	S.SauCN1ORF1757P		Chen et al., 2013	10.1371/journal.pone.0072803	Cooper et al., 2017	10.1093/nar/gkx067
AUS0325_MS2	GAGNNNNNNTCG	CGANNNNNNCTC	2	ST1093, ST88	WP_069992008.1	412	S.Sau325ORFBP		Kpeli et al., 2017	10.7717/peerj.3047	Kpeli et al., 2017	10.7717/peerj.3047
HO_5096_0412_MS1	AGGNNNNNNTGAR	YTCANNNNNNCCT	3	ST22	WP_000072565.1	419	S.Sau5096I		Holden et al., 2013	10.1101/gr.147710.112	Cooper et al., 2017	10.1093/nar/gkx067
HO_5096_0412_MS2 trunc	predict not functional		3	ST22	WP_000323907.1	156	S.Sau5096ORF17240P		Holden et al., 2013	10.1101/gr.147710.112	Cooper et al., 2017	10.1093/nar/gkx067
MRSA252_MS1	GWAGNNNNNGAT	ATCNNNNNCTWC	8	ST30 (ST36, ST243), ST433	WP_000072632.1	410	S.SauMRSII		Holden et al., 2004	10.1073/pnas.0402521101	Monk et al., 2015	10.1128/mBio.00308-15
MRSA252_MS2	GGANNNNNNNTCG	CGANNNNNNNTCC	10	ST30 (ST36, ST243), ST433	WP_000072622.1	384	S.SauMRSI		Holden et al., 2004	10.1073/pnas.0402521101	Monk et al., 2015	10.1128/mBio.00308-15
BB155_MS1	predict AGG--?		2	ST152	WP_054190421.1	417	S.Sau155ORF3220P		PRJEB9500	GCA_900004855.1			1st half of HO_5096_0412_S1 (AGGNNNNNNTGAR)/ N315_S1 (AGGNNNNNGAT)
Tager_104_MS2	predict ?--RTTC		3	ST152, ST50, ST49	WP_000072571.1	406	S.Sau104ORF2433P		Davis et al., 2016	10.1186/s12864-016-2433-8			2nd half of NCTC13435_S3 (TCTANNNNNNRTTC)/ 08-02300_S2
S0385 (ST398_MS1)	ACCNNNNNRTGA	TCAYNNNNNGGT	8	ST398	WP_000072568.1	392	S.SauSTORF499P		Schijffelen et al., 2010	10.1186/1471-2164-11-376	Cooper et al., 2017	10.1093/nar/gkx067
CA-347_MS1	GWAGNNNNNNTAAA	TTTANNNNNNCTWC	2	ST45	WP_000072579.1	419	S.Sau347I		Stegger et al., 2013	10.1128/genomeA.00517-13	Cooper et al., 2017	10.1093/nar/gkx067
XQ_MS1	GGANNNNNNCCT	AGGNNNNNNTCC	2	ST121	WP_058008355.1	386	S.SauXQORF13815P		PRJNA301649	GCA_001444345.1	PRJNA231221	S.SauNRS153II	100% homology w S.SauNRS153II
XQ_MS2	GACNNNNNNTAYG	CRTANNNNNNGTC	2	ST121	WP_058008121.1	396	S.SauXQORF6770P		PRJNA301649	GCA_001444345.1	PRJNA231221	S.SauNRS153I	100% homology to S.SauNRS153I
SA_40_S	GGANNNNNNRTGT	ACAYNNNNNNTCC	6	ST59 (ST338)	WP_000072559.1	369	S.SauSA40ORF370P		Chen et al., 2013	10.1371/journal.pone.0063210	Cooper et al., 2017	10.1093/nar/gkx067
JKD6159_MS1	CAGNNNNNNTTC	GAANNNNNNCTG	1	ST93	WP_000072616.1	411	S.SauJKDI		Chua et al., 2010	10.1128/JB.00878-10	Monk et al., 2015	10.1128/mBio.00308-15
JKD6159_MS2	GGHANNNNNNNTCG	CGANNNNNNNTDCC	1	ST93	WP_000072554.1	412	S.SauJKDII		Chua et al., 2010	10.1128/JB.00878-10	Monk et al., 2015	10.1128/mBio.00308-15
RF122_MS1	unknown		1	ST151	WP_000072567.1	410	S.SauRF122ORF265P		Herron et al., 2002	10.1128/IAI.70.7.3978-3981.2002
RF122_MS2 trunc	unknown		1	ST151	WP_070007671.1 (trunc at aa 203)	409 (full length)	S.SauRF122ORF384P		Herron et al., 2002	10.1128/IAI.70.7.3978-3981.2002
ED133_MS1	CAGNNNNNRTGA	TCAYNNNNNCTG	1	ST133	WP_000072617.1	397	S.Sau133ORF451P		Guinane et al., 2010	10.1093/gbe/evq031	Cooper et al., 2017	10.1093/nar/gkx067
ED133_MS2	GGANNNNNNNTTRG	CYAANNNNNNNTCC	1	ST133	WP_000072562.1	392	S.Sau133ORF1794P		Guinane et al., 2010	10.1093/gbe/evq031	Cooper et al., 2017	10.1093/nar/gkx067
LGA251_MS1	GWAGNNNNNRTGA	TCAYNNNNNCTWC	1	ST425	WP_000072635.1	400	S.Sau251I		Garcia-Alvarez et al., 2011	10.1016/S1473-3099(11)70126-8	Cooper et al., 2017	10.1093/nar/gkx067
LGA251_MS2 trunc	not expressed		1	ST425	WP_044122248.1 (trunc at aa 249)	404 (full length)	S.Sau251ORF16900P		Garcia-Alvarez et al., 2011	10.1016/S1473-3099(11)70126-8	Cooper et al., 2017	10.1093/nar/gkx067	Not expressed due to truncation in hsdS, demonstrated by Cooper et al., 2017
Tager_104_S1	predict GGA--?--RTGA		1	ST49	WP_000072560.1	366	S.Sau104ORF1102P		Davis et al., 2016	10.1186/s12864-016-2433-8			1st half ED133_S2 (GGANNNNNNNTTRG)/ATCC_25923_M2 (GGANNNNNNNTCG); 2nd half LGA251_S2 (GWAGNNNNNRTGA)/ED133_S1 (CAGNNNNNRTGA)
JS395_MS1	predct CAG-?		1	ST1093	WP_000072352.1 (trunc at aa 8)	416 (full length)	S.Sau395ORF9335P		Larsen et al., 2017	10.1093/jac/dkw544			1st half JKD6159_S1 (CAGNNNNNNTTC )/ ED133_S1 (CAGNNNNNRTGA)/ S.Sau32320ORFAP (CAGNNNNNRTGA)
FDA209P_MS1	CCAYNNNNNNRTC	GAYNNNNNNRTGG	1	ST464	WP_000072586.1	412	S.Sau209ORF368P		Singh et al., 2015	10.1128/genomeA.01343-15	PRJDB4160	S.SauCO1791ORFAP	100% homology w S.SauCO1791ORFAP
FDA209P_MS2	predict CCAY--?TTYG		1	ST464	WP_047210362.1	414	S.Sau209ORF1697P		Singh et al., 2015	10.1128/genomeA.01343-15			1st half of Newman_S2 (CCAYNNNNNNTGT)/ MW2_S1 (CCAYNNNNNTTAA); 2nd half of NCTC13435_S2 (GACNNNNNNTTYG)/ ST20130938_S2
RKI4_MS1	TCTANNNNNNTTAA	TTAANNNNNNTAGA	1	ST27	WP_000072580.1	408	S.SauRKI4ORF8860P		Stevens et al., 2015	10.1128/genomeA.00769-15	PRJNA243331	S.Sau18750II	100 homology with S.Sau18750II
08-02300_MS2	predict ?--RTTC		1	ST7	WP_000072588.1	409			Weber et al., 2016	10.1128/genomeA.00716-16			2nd half NCTC13435_S3 (TCTANNNNNNRTTC)/ Tager_104_S2
AUS0325_MS1	ACCNNNNNRTGT	ACAYNNNNNGGT	1	ST88	WP_000072613.1	395	S.Sau325ORFCP		Kpeli et al., 2017	10.7717/peerj.3047	Kpeli et al., 2017	10.7717/peerj.3047
IMPORTED
JKD6159_MS3R	GAAGNNNNNTAC	GTANNNNNCTTC	7	ST93, ST425, ST1093, ST22, ST464	WP_000394004.1	410	S.SauJKDIII		Chua et al., 2010	10.1128/JB.00878-10	Monk et al., 2015	10.1128/mBio.00308-15
BPH0736_MS3R	GATNNNNCTTA	TAAGNNNNATC	4	ST59 (ST338), ST5	WP_000456234.1	381	unknown		This study		This study
12228_RtruncS3	GAANNNNNNCTTA	TAAGNNNNNNTTC	3	ST5, ST8,	WP_001631029.1	400	S.SepRPORF2472P		Zhang et al., 2003	10.1046/j.1365-2958.2003.03671.x			predict not expressed in S. aureus as required hsdM variant not in genome
CA-347_MS2	unknown		2	ST45	WP_000809140.1	435	unknown		Stegger et al., 2013	10.1128/genomeA.00517-13
DAR4145_MS3R	TTACNNNNNTAC	GTANNNNNGTAA	3	ST772	WP_000394606.1	385	S.Sau772ORF50P		Steinig et al., 2015	10.1186/s12864-015-1599-9	Steinig et al., 2015	10.1186/s12864-015-1599-9	assigned based on homology with 2nd half JKD6159_MSR3 (GAAGNNNNNTAC)
RIVM3897_RMS2	unknown		1	ST398	WP_060585130.1	425	S.Sau3897ORF295P		Bosch et al., 2016	10.1128/AEM.00773-16
MSSA476_MS3R	unknown		2	ST1	WP_000085808.1	436	S.SauMSSIII		Holden et al., 2004	10.1073/pnas.0402521101
HUV05_RMS3 *plasmid	unknown		1	ST8	WP_048520805.1	408	S.SauHUV05ORF13980P		Planet et al., 2015	10.1093/infdis/jiv320
ALREADY REPRESENTED IN TABLE
MW2_MS2	CCAYNNNNNNTGT	ACANNNNNNRTGG		ST151, ST1, ST8 (ST250, ST254, 923)	WP_000072576.1	399	S.SauMW2II		Baba et al., 2002	10.1016/S0140-6736(02)08713-5	Cooper et al., 2017	10.1093/nar/gkx067	Same as Newman_MS2
TCH1516_MS2	CCAYNNNNNNTGT	ACANNNNNNRTGG		ST151, ST1, ST8 (ST250, ST254, 923)	WP_000072576.1	399	S.SauTCHI		Highlander et al., 2007	10.1186/1471-2180-7-99	PRJNA19489	S.SauTCHI	Same as Newman_MS2
TCH1516_MS1	AGGNNNNNGAT	ATCNNNNNCCT		ST5 (ST225, ST105), ST239, ST8 (ST250, ST254, 923)	WP_000072584.1	403	S.SauTCHII		Highlander et al., 2007	10.1186/1471-2180-7-99	PRJNA19489	S.SauTCHII	Same as Newman_MS1
NZAK3_MS1	AGGNNNNNGAT	ATCNNNNNCCT		ST5 (ST225, ST105), ST239, ST8 (ST250, ST254, 923)	WP_000072584.1	403	S.SauNZAK3ORFBP		Baines et al., 2016	10.1128/AAC.03020-15	Baines et al., 2016	10.1128/AAC.03020-15	Same as Newman_MS1
N315_MS1	AGGNNNNNGAT	ATCNNNNNCCT		ST5 (ST225, ST105), ST239, ST8 (ST250, ST254, 923)	WP_000072584.1	403	S.SauN315I		Kuroda et al., 2001	10.1016/S0140-6736(00)04403-2	Cooper et al., 2017	10.1093/nar/gkx067	Same as Newman_MS1
FDAARGOS_159_MS2	CCAYNNNNNNGTA	TACNNNNNNRTGG		ST5 (ST225, ST105), ST228	WP_000072627.1	409	S.Sau159I		PRJNA231221	GCA_001558795.2	PRJNA231221	S.Sau159I	Same as N315_MS2
LGA251_MS1	GAAGNNNNNTAC	GTANNNNNCTTC		ST93, ST425, ST1093, ST22, ST464	WP_000394004.1	410	S.Sau251II		Garcia-Alvarez et al., 2011	10.1016/S1473-3099(11)70126-8	Cooper et al., 2017	10.1093/nar/gkx067	Same as JKD6159_MSR3
ATCC_25923_MS1	GWAGNNNNNGAT	ATCNNNNNCTWC		ST30 (ST36, ST243), ST433	WP_000072632.1	384	S.Sau25923ORF1940P		Treangen et al., 2014	10.1128/genomeA.01110-14	Treangen et al., 2014	10.1128/genomeA.01110-14	Same as MRSA252_MS1
ATCC_25923_MS2	GGANNNNNNNTCG	CGANNNNNNNTCC		ST30 (ST36, ST243), ST433	WP_000072622.1	417	S.Sau25923ORF9435P		Treangen et al., 2014	10.1128/genomeA.01110-14	Treangen et al., 2014	10.1128/genomeA.01110-14	Same as MRSA252_MS2
NCTC13435_MS1	not expressed			ST772, ST72	WP_060540312.1	401	S.Sau13435ORF394P		PRJEB6403	GCA_001457495.1	Cooper et al., 2017	10.1093/nar/gkx067	Same as DAR4145_MS1 which is expressed
Methylome determined by PacBio sequencing
Methylome determined by DNA cleavage with purified enzyme
PS187 (draft genome)
PS187_MS1	predict CAG-?			ST395 plus ST1093	WP_000072352.1 (trunc at aa 8)	416 (full length)	S.Sau395ORF9335P		Winstel et al., 2013	10.1038/ncomms3345			Same as JS395_MS1; 1st half JKD6159_S1 (CAGNNNNNNTTC )/ ED133_S1 (CAGNNNNNRTGA)/ S.Sau32320ORFAP (CAGNNNNNRTGA)
PS187_MS2	predict GAGNNNNNNTCG	predict CGANNNNNNCTC		ST395 plus ST1093	WP_000072574.1	411	S.Sau395ORF1940P		Winstel et al., 2013	10.1038/ncomms3345			Same as AUS0325-S2 with 5 amino acid substitutions (K224E, I388L, C409I, L410F, Y411I)
Full amino acid translation of all 48 S. aureus HsdS variants can be downloaded from Figshare			DOI: 10.26188/5cb01fc089ab2

## Sheet: B - S. aureus hsdR&M
Strain	Subunit	NCBI protein accession	aa length	Identity	Positive	REBASE	Comments
Sa_Newman_UoM	HsdR	WP_000331347.1	929	1	1	SauNewORF139P
Sa_Newman_UoM	HsdM	WP_000028628.1	518	1	1	M.SauNewORF398P

## Sheet: C - S. epidermidis hsdS
Representative strain HsdS	Motif	Partner motif	Number of isolates	STs with HsdS	HsdS NCBI protein accession	aa length	REBASE	Interacting HsdM	HsdM NCBI protein accession	Genome reference	Genome reference DOI	Methylation reference	Methylation reference DOI	Comments
BPH0662-S1	GAGNNNNNAAT	ATTNNNNNCTC	43	2	WP_002504637.1	405	S.SepiBPH0662I	BPH0662-M1	WP_002504638.1	Lee et al., 2016	10.1099/mgen.0.000077	Lee et al., 2016	10.1099/mgen.0.000077
BPH0662-S2	CAGNNNNATC	GATNNNNCTG	52	2, 23, 35	WP_002504701.1	424	S.SepiBPH0662II	BPH0662-M2	WP_002504700.1	Lee et al., 2016	10.1099/mgen.0.000077	Lee et al., 2016	10.1099/mgen.0.000077
BPH0736-S	GATNNNNCTTA	TAAGNNNNATC	18	2,16,210	WP_000456234.1	433	unknown	BPH0662-M2	WP_002504700.1	This study		This study
RP62a-S	GAGNNNNNNNTAC	GTANNNNNNNCTC	9	10, 23, 40, 71, 230	WP_002489618.1	381	S.SepRPORF2472P	BPH0662-M1	WP_002504638.1	Gill et al., 2005	10.1128/JB.187.7.2426-2438.2005	This study
12228-S	GAANNNNNNCTTA	TAAGNNNNNNTTC	64	2, 5, 8, 6, 22, 23, 59, 185	WP_001631029.1	400	S.SepEORF44P	BPH0662-M1	WP_002504638.1	Zhang et al., 2003	10.1046/j.1365-2958.2003.03671.x	Costa et al., 2017	10.1128/JB.00271-17	All examples of this system are incomplete .: not functional unless BPH0662-M1 variant of HsdM is present elsewhere in genome
BPH0710-S	predict not functional		2	2	WP_064584491.1(1st 81 aa truncated)	338	unknown	BPH0710-M	WP_064584489.1 (D293N substitution)	Lee et al., 2018	10.1038/s41564-018-0230-7			Full hsdMSR, but predict non-functional due to truncation of 1st 81 aa in BPH0710 HsdS
BPH0723-S	GAAYNNNNNTGC	GCANNNNNRTTC	13	5, 21, 32, 46, 83, 210	WP_002469391.1	418	unknown	BPH0662-M2	WP_002504700.1	This study		This study
1457-S	predict not functional		4	86	WP_079118799.1 (L1M substitution)	236	S.Sep1457ORF325P	unknown		Galac et al., 2017	10.1128/genomeA.00450-17	Galac et al., 2017	10.1128/genomeA.00450-17	All 4 genomes have incomplete system (hsdR and hsdS both truncated, no hsdM)
BPH0711-S	GGANNNNNNTAG	CTANNNNNNTCC	2	59	WP_002437522.1	400	unknown	BPH0662-M2	WP_002504700.1	This study		This study
BPH0704-S	CYYANNNNNNCGT	ACGNNNNNNTRRG	1	358	WP_061544233.1	412	unknown	BPH0662-M1	WP_002504638.1	This study		This study
BPH0697-S	ACANNNNNGTG	CACNNNNNTGT	4	4, 22, 89	WP_002505893.1	410	unknown	BPH0697-M	WP_002505892.1	This study		This study
BPH0747-S	CNACNNNNRTTA	TAAYNNNNGTNG	1	2	WP_100481761.1	427	unknown	BPH0662-M2	WP_002504700.1	This study		This study
14.1.R1-S	unknown			-	WP_102841642.1	397	S.SepR1ORF11470P	unknown		Lassen et al., 2017	10.1128/genomeA.00004-17	Lassen et al., 2017	10.1128/genomeA.00004-17	Incomplete system: complete hsdS (half same as 12228S), truncated hsdR and no hsdM
SRA
248_DEN19-S	predict		1	1	novel	397	unknown	BPH0662-M1	WP_002504638.1	Meric et al., 2015	10.1093/gbe/evv066
271_ICE87-S	predict		1	40	novel	411	unknown	BPH0662-M1	WP_002504638.1	Meric et al., 2015	10.1093/gbe/evv066
288_GRE41-S	unknown		3	83	WP_049366366.1	398	unknown	BPH0662-M2	WP_002504700.1	Meric et al., 2015	10.1093/gbe/evv066
290_TAW113-S	unknown		1	85	novel	402	unknown	BPH0662-M1	WP_002504638.1	Meric et al., 2015	10.1093/gbe/evv066
298_JAP60-S1	unknown		1	33	novel	376	unknown	unknown		Meric et al., 2015	10.1093/gbe/evv066
298_JAP60-S2	predict		1	33	novel	413	unknown	298_JAP60-M	WP_056936150.1 (*10 aa substitutions)	Meric et al., 2015	10.1093/gbe/evv066			*10 aa substitutions: N106K, E154D, I159L, M163I, G167A, S174G, M176L, D282N, K458E, D461A
300_ITL34-S	predict		3	57, 66	WP_021298801.1(S295P substitution)	389	unknown	BPH0662-M1	WP_002504638.1	Meric et al., 2015	10.1093/gbe/evv066
307_HFA173B-S	unknown		1	37	novel	403	unknown	BPH0662-M2	WP_002504700.1	Meric et al., 2015	10.1093/gbe/evv066
308_MEX35-S trunc	predict not functional		2	328, 559	WP_080035763.1	174	unknown	unknown		Meric et al., 2015	10.1093/gbe/evv066
313_93N-S1	unknown		1	329	WP_104992793.1	416	unknown	BPH0662-M1	WP_002504638.1	Meric et al., 2015	10.1093/gbe/evv066
313_93N-S2 trunc	predict not functional		1	329	novel	309	unknown	unknown		Meric et al., 2015	10.1093/gbe/evv066
315_148 N-S	unknown		1	390	WP_107639500.1 (*11 aa substitutions)	443	unknown	BPH0662-M1	WP_002504638.1	Meric et al., 2015	10.1093/gbe/evv066			*11 aa substitutions: K26E, I 56V, E59K, E171K, K174R, K175T, E178A, I193V, D201N, Y386F, V434I
332_1340N-S1	unknown		2	402	novel	313	unknown	BPH0662-M2	WP_002504700.1	Meric et al., 2015	10.1093/gbe/evv066
332_1340N-S2	unknown		2	402	novel	412	unknown	332_1340N-M	WP_053025623.1 (*6 aa subtitutions)	Meric et al., 2015	10.1093/gbe/evv066			*6 aa subtitutions: K12Q, A53V, E103K, T146N, V329I, N493N
327_790N-S	predict ?-ATC		1	406	WP_080352270.1	423	unknown	BPH0662-M2	WP_002504700.1	Meric et al., 2015	10.1093/gbe/evv066			2nd half same as BPH0736-S (TAAGNNNNATC) & BPH0662-S2 (CAGNNNNATC)
328_803NLR2-S	unknown		1	595	WP_002490392.1	406	unknown	BPH0662-M1	WP_002504638.1	Meric et al., 2015	10.1093/gbe/evv066
972_SEPI-S	unknown		4	5, 6, 20	WP_049387567.1	415	unknown	BPH0662-M2	WP_002504700.1	Roach et al., 2015	10.1371/journal.pgen.1005413
UCLA-14	unknown		7	2, 186	WP_002504281.1	431	unknown	BPH0662-M2	WP_002504700.1	Tewhey et al., 2014	10.1128/mBio.00894-14
Replicates of HsdS
NIH04008-S3	GAANNNNNNCTTA	TAAGNNNNNNTTC			WP_001631029.1	400	S.Sep4008ORF1275P	BPH0662-M1	WP_002504638.1	Conlan et al., 2012	10.1186/gb-2012-13-7-r64	Costa et al., 2017	10.1128/JB.00271-17	same as 12228-S
NIH051475-S	ACANNNNNGTG	CACNNNNNTGT			WP_002505893.1	410	S.Sep51475I	BPH0697-M	WP_002505892.1	Conlan et al., 2012	10.1186/gb-2012-13-7-r64	Costa et al., 2017	10.1128/JB.00271-17	same as BPH0697; ST 89
VCU036-S	ACANNNNNGTG	CACNNNNNTGT			WP_002505893.1	410	S.Sep36I	BPH0697-M	WP_002505892.1	PRJNA53719	GCA_000697905.1	Costa et al., 2017	10.1128/JB.00271-17	same as BPH0697; in silico ST4 NOT ST89
	Full amino acid translation of all 31 S. epidermidis HsdS variants can be downloaded from Figshare				DOI: 10.26188/5cb01e8f23305
	Full amino acid translation of all 6 S. epidermidids HsdM variants can be downloaded from Figshare				DOI: 10.26188/5cb019b506f53

## Sheet: D - S. epidermidis hsdR&M
S. epidermidis HsdR subunit variants
Strain	Subunit	NCBI protein accession	aa length	Identity	Positive	N isolates w complete	REBASE	Comments
BPH0662	BPH0662-R1	WP_002504640.1	930	1	1	64	SepiBPH0662IP
BPH0662	BPH0662-R2	WP_002504702.1	1039	1	1	107	SepiBPH0662IIP
BPH0710	BPH0710-R	WP_064584495.1	1009	1	1	10	unknown
298_JAP63	298_JAP63-R	WP_053025625.1 (*4 aa substitutions)	930	926/930 99%	928/930 99%	1	unknown	*4 aa substitutions: G187S, A391S, D441A, V643M
322_1340N	322_1340N-R (1 of 2)	WP_002511775.1 (*16 aa substitutions)	932	916/932 98%	927/932 99%	1	unknown	*16 aa substitutions: K15N, K28R, P83L, I170M, Y254H, T482I, D521E, E537G, K620R, S677N, P699S, H701N, E850D, D874N, I882M, L905V; One of two HsdM subunits in strain, this is part of a hsdRMS (the other is hsdMSR)
S. epidermidis HsdM subunit variants
Strain	Subunit	NCBI protein accession	aa length	Identity	Positive	N isolates w complete	REBASE	Comments
BPH0662	BPH0662-M1	WP_002504638.1	518	1	1	61	M.SepiBPH0662I
BPH0662	BPH0662-M2	WP_002504700.1	504	1	1	99	M.SepiBPH0662II
BPH0710	BPH0710-M	WP_064584489.1 (D293N substitution)	595	594/595 99%	1	10	unknown
BPH0697	BPH0697-M	WP_002505892.1	504	1	1	5	M.Sep51475I
298_JAP263	298_JAP263-M	WP_056936150.1 (*10 aa substitutions)	518	508/518 98%	514/518 99%	1	unknown	*10 aa substitutions: N106K, E154D, I159L, M163I, G167A, S174G, M176L, D282N, K458E, D461A
322_1340N	322_1340N-M (1 of 2)	WP_053025623.1 (*6 aa subtitutions)	518	512/518 99%	516/518 99%	1	unknown	*6 aa subtitutions: K12Q, A53V, E103K, T146N, V329I, N493N; One of two HsdM subunits in strain, this is part of a hsdRMS (the other is hsdMSR)
	Full amino acid translation of all 5 S. epidermidids HsdR variants can be downloaded from Figshare				DOI: 10.26188/5cb01b55b4411
	Full amino acid translation of all 6 S. epidermidids HsdM variants can be downloaded from Figshare				DOI: 10.26188/5cb019b506f53
