# Supplementary material for: Mining the Methylome Reveals Extensive Diversity in Staphylococcus epidermidis Restriction Modification
Source: mBio. 2019 Dec 17;10(6):e02451-19. doi: 10.1128/mBio.02451-19 (PMC6918075; doi:10.1128/mBio.02451-19)
Supplement: TABLE S3 [file mBio.02451-19-st003.xlsx]

## Sheet: A. Clinical metadata
STRAIN	in silico MLST	Year	Country	Institution location	Host	Clinical Presentation	Sample	Reference	DOI	Comments
BPH0662	2	2012	Australia	Melbourne, Victoria	Human	CNS infection	CSF	Lee et al., 2016	10.1099/mgen.0.000077
BPH0697	89	2007	Australia	Melbourne, Victoria	Human	Bacteraemia	Blood culture	Lee et al., 2018	10.1038/s41564-018-0230-7
BPH0704	368	2008	Australia	Melbourne, Victoria	Human	Bacteraemia	Blood culture	Lee et al., 2018	10.1038/s41564-018-0230-7
BPH0711	59	2008	Australia	Melbourne, Victoria	Human	Bacteraemia	Blood culture	Lee et al., 2018	10.1038/s41564-018-0230-7
BPH0723	5	2009	Australia	Melbourne, Victoria	Human	Bacteraemia	Blood culture	Lee et al., 2018	10.1038/s41564-018-0230-7
BPH0736	2	2011	Australia	Melbourne, Victoria	Human	Bacteraemia	Blood culture	Lee et al., 2018	10.1038/s41564-018-0230-7
BPH0747 (IRL01)	2	2016	Republic of Ireland	Republic of Ireland	Human	Bacteraemia	Blood culture	Lee et al., 2018	10.1038/s41564-018-0230-7	Isolate referred to as IRL01 in Lee et al., 2018
RP62a_UoM	10	1979-1980	United States	Memphis, Tennessee	Human	Bacteraemia	Blood culture	Gill et al., 2005	10.1128/JB.187.7.2426-2438.2005	PacBio sequencing of RP62a reference to obtain methylome

## Sheet: B. Genome accession
Strain	Organism	BioProject	BioSample (NCBI)	BioSample (ENA)	Assembly accession	Assembly method	Sequencing techonology	Replicon	Size (bp)	GC %	Scaffolds	Number coding genes	Level
BPH0662	Staphylococcus epidermidis	PRJEB13975	SAMEA3982825	ERS1153935	GCA_900086615.1	HGAP2	PacBio RS with Illumina correction	BPH0662	2793003	32	1	2653	Complete genome
								pBPH0662-01	45807	30	1	40	Complete genome
								pBPH0662-02	2366	31.1	1	2	Complete genome
								pBPH0662-03	13569	28.6	1	14	Complete genome
BPH0697	Staphylococcus epidermidis	PRJEB35032	SAMEA3712729	ERS1019878	ERZ1091662	HGAP3	PacBio RSII with Illumina correction	BPH0697	2480158	32.1	1	2254	Complete genome
								pBPH0697-01	62421	29.9	1	77	Complete genome
								pBPH0697-02	4615	31.9	1	6	Complete genome
BPH0704	Staphylococcus epidermidis	PRJEB35032	SAMEA3712735	ERS1019884	ERZ1091666	HGAP3	PacBio RSII with Illumina correction	BPH0704	2526011	32.1	1	2309	Complete genome
								pBPH0704-01	15030	29.5	1	13	Complete genome
BPH0711	Staphylococcus epidermidis	PRJEB35032	SAMEA3712742	ERS1019891	ERZ1091667	HGAP3	PacBio RSII with Illumina correction	BPH0711	2529109	32.3	1	2338	Complete genome
								pBPH0711-01	16590	28.8	1	19	Complete genome
								pBPH0711-02	16034	29.1	1	16	Complete genome
BPH0723	Staphylococcus epidermidis	PRJEB35032	SAMEA3712754	ERS1019903	ERZ1091668	HGAP3	PacBio RSII with Illumina correction	BPH0723	2556537	32.3	1	2334	Complete genome
								pBPH0723-01	39876	31.3	1	45	Complete genome
								pBPH0723-02	2241	30.3	1	2	Complete genome
BPH0736	Staphylococcus epidermidis	PRJEB35032	SAMEA3712766	ERS1019915	ERZ1091669	HGAP3	PacBio RSII with Illumina correction	BPH0736	2533804	32.1	1	2327	Complete genome
								pBPH0736-01	29558	29.6	1	31	Complete genome
								pBPH0736-02	17639	31.6	1	18	Complete genome
BPH0747 (IRL01)	Staphylococcus epidermidis	PRJNA532483	SAMN09103952	NA	CP045648 (chromosome) & CP045647 (plasmid)	HGAP3	PacBio RSII with Illumina correction	BPH0747	2737464	31	1	2591	Complete genome
								pBPH0747 -01	13568	28.6	1	14	Complete genome
RP62a_UoM	Staphylococcus epidermidis	PRJEB35032	SAMEA3712772	ERS1019921	ERZ1091670	HGAP3	PacBio RSII with Illumina correction	RP62a_UoM	2619158	32.2	1	2409	Complete genome
								pRP62a_UoM-01	27310	31.9	1	33	Complete genome

## Sheet: C. PacBio methylation
Strain	Organism	Motif	% Motifs Detected	# Motifs Detected	# Motifs in Genome	Mean Modification QV	Mean Motif Coverage
BPH0662	Staphylococcus epidermidis	GAGNNNNNAAT	99.87	1582	1584	110.7	75.9
		ATTNNNNNCTC	99.56	1577	1584	105.1	76.1
		CAGNNNNATC	100	1319	1319	125.4	76.4
		GATNNNNCTG	97.8	1290	1319	104.3	76.2
BPH0697	Staphylococcus epidermidis	ACANNNNNGTG	100	759	759	212.33	161.79
		CACNNNNNTGT	99.6	756	759	198.27	162.26
BPH0704	Staphylococcus epidermidis	CAGRAG	99.03	1737	1754	133.48	99.14
		CYYANNNNNNCGT	98.48	453	460	128.89	102.81
		ACGNNNNNNTRRG	98.04	451	460	132.24	101.7
BPH0711	Staphylococcus epidermidis	CTANNNNNNTCC	98.83	422	427	260.11	205.98
		GGANNNNNNTAG	96.49	412	427	244.45	206.21
BPH0723	Staphylococcus epidermidis	GGAAC	99.35	2602	2619	339.46	240.36
		GAAYNNNNNTGC	98.88	354	358	310.69	234.54
		GCAHNNNNRTTC	97.34	293	301	288.42	240.6
BPH0736	Staphylococcus epidermidis	GATNNNNCTTA	98.47	385	391	101.63	61.75
		TAAGNNNNATC	98.47	385	391	101.39	58.75
BPH0747 (IRL01)	Staphylococcus epidermidis	TAAYNNNNGTNG	99.21	875	882	198.52	146.51
		CNACNNNNRTTA	98.3	867	882	194.57	151.17
RP62a_UoM	Staphylococcus epidermidis	GAGNNNNNNNTAC	98.64	651	660	227.08	170.82
		GTANNNNNNNCTC	98.64	651	660	211.3	169.64

## Sheet: D. CRISPR
Strain	CRISPR-Cas	Start	End	Cas	CRISPR DR sequence	DR length	Number of CRISPR DR	Number of CRISPR spacers		CRISPR spacer sequence	CRISPR spacer target
BPH0662	None
BPH0697	None
BPH0704	Yes	69068	70091	Type IIC	GTTTTAGTACTCTGTAATTTTAGGTATAAGGTATAT	36	16	15	1.	CAAAAGTTTTTCCAAATGATGGGCACAAC	Phage tail protein
									2.	ATTGATTCAGTTTGTAGCACTTTTCACTAC	Unknown
									3.	TATTAAAGATTTGGTTTACTATCGCTATGT	Hypothetical protein, hit on Staphylococcus phage IME1323_01
									4.	ACTTATCGCTGCATGAACAGCACCCATAA	Unknown
									5.	TTGGACTGGTTATCATGTTTAATCCATTAG	Phage DNA packaging protein & head tail adaptor protein (overlaping coding regions)
									6.	AAGGCGAAACAGATCATGACAAACTAGGCA	Unknown
									7.	CATCTTACCTTGCTATTATGACGGTAAACA	Unknown
									8.	TATCTTTTATGTTGGAACCAAATTCAACTG	Phage tail tape measure protein
									9.	TTGTAAAAGCTAAAAATGAGGAAGAACTGT	Unknown
									10.	CAACCGAAATAGAACAAGCTATAAAAAATA	Unknown
									11.	GAAAAATTCATTCACTCAATGGGAAATCAA	Hypothetical protein, hit on Staphylococcus phage phiSa119
									12.	GATAAGACGTTTACTCATAACAGAAACAGC	Unknown
									13.	TCTTGCCTCTTTGAACAGACCAGAATACAC	Unknown
									14.	TGTTTATTCAGTTTTGTGATTTATATAATA	Unknown
									15.	AAATCGCTCATGCGCATCACTACACAGAGG	Unknown
BPH0711	None
BPH0723	Yes	92786	93615	Type IIIA	GATCGATAACTATCCCGAAGAACAGGGGATGAGAAC	36	12	11	1.	AGCTAATATTGTTTAAATCGTCAATTCCTGCATGTT	ermC [23S rRNA (adenine(2058)-N(6))-methyltransferase Erm(C)]
									2.	TTGTACCGTGTATATAACTTGCAAGATCTGAAGATA	glucose 1-dehydrogenase
									3.	TTTAACAAGTTAAAAATGTATGCAAAAGTTAAAAAGA	rep [plasmid rolling cicle repilcation initiator protein]
									4.	TAGTGAGGGGATTTTTTAGGTGTACTTAAATTTGTCAT	Unknown
									5.	CTAACTTTTTCGCTAAATATTTTCTCACAACCAAAAT	res [resolvase]
									6.	CATATCTCTTTGATCATTCATTTGTTTATCACTTGC	Hypothetical protein, all hits on Staphylococcal plasmids
									7.	TTCTAGTTACGTTGTCAATAGTTTTTTTTAAATTTC	Unknown
									8.	ATTAGGTGTTAAATCAATAATTTCTGAATCATCA	tra [transfer gene]
									9.	TCCAGTTTCTTGTATTTCTTTGCTAAATAAACCACC	pre [plasmid recombination enzyme]
									10.	GATAAATATCTATAATTAACAATTTTCTTATTGAA	Hits on non-coding region of S. epidermidis ACME V mobile element
BPH0736	None								11.	TCCAACTTACTATTTCCTTCTTGAAAAGTAAACTTCA	Hits on non-coding region of S. epidermidis ACME IV & V mobile elements
BPH0747 (IRL01)	None
RP62a_UoM	Yes	98464	98712	Type IIIA	GGATCGATACCCACCCCGAAGAAAAGGGGACGAGAAC	37	4	3	1.	ACGTATGCCGAAGTATATAAATCATCAGTACAAA	oriT nickase
									2.	TAGTAATAATTGTCATTTGCATACGTTACATCGA	Staphylococcus phage PH15
									3.	TAGTACGGTCGTGAACATTTTTTCTTGATTCTC	Unknown

## Sheet: E. Vitek2
STRAIN	PEN	OXA	CFX	COT	GEN	CIP	ERY	CLI	FUS	RIF	TEI	VAN	DAP	TET	LZD
BPH0662	R	R	R	R	R	R	R	R	R	R	R	S	S	S	S
BPH0697	R	R	R	R	R	S	S	S	S	S	S	S	S	S	S
BPH0704	R	R	R	S	R	S	R	S	S	S	S	S	S	S	S
BPH0711	R	R	R	S	R	S	S	S	S	S	S	S	S	R	S
BPH0723	R	R	R	R	R	R	R	R	S	S	S	S	S	S	S
BPH0736	R	R	R	R	R	S	R	S	S	S	S	S	S	S	S
BPH0747 (IRL01)	R	R	R	R	R	R	R	R	R	R	S	S	S	I*	R
RP62a_UoM	R	R	R	R	R	S	R	R	S	S	S	S	S	S	S
	LEGEND
	S	Susceptible by both CLSI and EUCAST 2017 breakpoints
	R	Resistant by both CLSI and EUCAST 2017 breakpoints
	I*	Intermediate by CLSI but resistant by EUCAST

## Sheet: F. Resistome
STRAIN	NUMBER	AAC(6')-Ie-APH(2'')-Ia	ANT(4')-Ib	APH(3')-IIIa	aad(6)	ErmA	ErmC	mphC	msrA	PC1_beta-lactamase_(blaZ)	mecA	mecI	mecR1	dfrC	dfrG	fusB	SAT-4	Staphylococcus_intermedius_chloramphenicol_acetyltransferase	mupA	arlR	mgrA	norA	qacA	tet(K)
BPH0662	14	Y	Y	.	.	.	Y	.	.	Y(2)	Y	Y	Y	Y+I	.	Y	.	.	Y	Y	Y	Y	Y	.
BPH0697	9	Y(2)	.	.	.	.	.	.	.	Y(2)	Y	.	I	Y(2)	.	.	.	Y	.	Y	Y	Y	.	.
BPH0704	12	Y+I	.	.	.	.	.	Y	Y	Y	Y	Y	Y	Y	.	.	.	.	.	Y	Y	Y	Y	.
BPH0711	11	Y	.	.	.	.	.	.	.	Y	Y	.	I	Y	Y	.	.	.	.	Y	Y	Y	Y	Y
BPH0723	10	Y	.	.	.	.	Y	.	.	Y	Y	.	I	Y(2)	.	.	.	.	.	Y	Y	Y	Y	.
BPH0736	10	.	.	.	.	.	.	Y	Y	Y	Y	.	I	Y(2)	.	.	.	.	.	Y	Y	Y	Y	.
BPH0747 (IRL01)	11	Y	Y	.	.	.	.	.	.	Y(2)	Y	Y	Y	Y+I	.	.	.	.	.	Y	Y	Y	Y	.
RP62a_UoM	13	Y	.	Y	Y	Y(3)	.	.	.	Y(2)	Y	Y	Y	Y(2)	.	.	Y	.	.	Y	Y	Y	.	.
	LEGEND
	Y	Complete gene
	Y(2)	Number in brackets denotes number of complete copies of gene
	I	Incomplete gene
	Y+I	Complete plus incomplete copy of gene

## Sheet: G. Plasmid selection markers
STRAIN	CHL 10	TET 5	ERY 30	KAN 50
BPH0662	S	S	R	R
BPH0697	R	S	S	R
BPH0704	S	S	R	R
BPH0711	S	R	S	R
BPH0723	S	S	R	R
BPH0736	S	S	R	S
BPH0747 (IRL01)	R	S	S	R
RP62a_UoM	S	S	R	R
	(10 - 30 μg/ml )	(5 - 10 μg/ml )	(30 - 100 μg/ml )	(10 - 100 μg/ml)
