# Supplementary material for: Mining the Methylome Reveals Extensive Diversity in Staphylococcus epidermidis Restriction Modification
Source: mBio. 2019 Dec 17;10(6):e02451-19. doi: 10.1128/mBio.02451-19 (PMC6918075; doi:10.1128/mBio.02451-19)
Supplement: TABLE S5 [file mBio.02451-19-st005.xlsx]

## Sheet: PacBio
Strain	Organism	Year	Country	Institution location	Sample	Sample unique name	Uploaded to	BioProject	BioSample	Sequencing technology	Reference	DOI	Comments
Ec_Se736I	Escherichia coli	2016	Australia	Melbourne, Victoria	Laboratory derived mutant	Ec_Se736I	SRA	PRJNA532483	SAMN13051824	PacBio RSII	This study		E. coli DC10B with S. epidermidis BPH0736 hsdMS integrated between essQ and cspB
Ec_Se662I	Escherichia coli	2014	Australia	Melbourne, Victoria	Laboratory derived mutant	DC10B-MS1	ENA	PRJEB13975	SAMEA3982823	PacBio RS	Lee et al., 2016	10.1099/mgen.0.000077	E. coli DC10B with S. epidermidis BPH0662 hsdMS1 integrated between ybbD and ylbG. Previously named DC10B-MS1 in Lee et al., 2016.
Ec_Se662II	Escherichia coli	2014	Australia	Melbourne, Victoria	Laboratory derived mutant	DC10B-MS2	ENA	PRJEB13975	SAMEA3982824	PacBio RS	Lee et al., 2016	10.1099/mgen.0.000077	E. coli DC10B with S. epidermidis BPH0662 hsdMS2 integrated between essQ and cspB. Previously named DC10B-MS2 in Lee et al., 2016.

## Sheet: PacBio methylation
Strain	Organism	Motif	% Motifs Detected	# Motifs Detected	# Motifs in Genome	Mean Modification QV	Mean Motif Coverage
Ec_Se736I	E. coli	GATC	98.42	37985	38594	144.11	110.4
		TAAGNNNNATC	100	422	422	155.96	107.14
		GATDNNNCTTA	97.33	328	337	142.63	109.21
		GATCNNNCTTA	100	85	85	147.57	108.12
Ec_Se662I	E. coli	GATC	98.36	37954	38588	59.7	33.7
		GAGNNNNNAAT	90.45	1573	1739	55.8	33.2
		ATTNNNNNCTC	89.65	1559	1739	54.6	32.7
Ec_Se662II	E. coli	GATC	99.52	38405	38592	70.4	40.4
		CAGNNNNATC	99.41	4185	4210	70.8	39.7
		GATDNNNCTG	98.18	3183	3242	68.4	40.2
		GATCNNNCTG	99.9	967	968	60.7	39.8

## Sheet: Illumina
STRAIN	Organism	Year	Country	Institution location	Sample	Sample unique name	Uploaded to	BioProject	BioSample	Sequencer	Reads	Yield	GC	MinLen	AvgLen	MaxLen	ModeLen	Phred	AvgQual	Depth	Reference	DOI	Comments
BPH0662ΔhsdSI	Staphylococcus epidermidis	2016	Australia	Melbourne, Victoria	Laboratory derived mutant	Se_BPH0662_del-hsdS1	SRA	PRJNA532483	SAMN13051818	NexSeq	2711494	401656146	34.1	35	148	151	151	33	32.3	141	This study		S. epidermidis BPH0662 mutant with hsdS1 deletion
BPH0662ΔhsdSII	Staphylococcus epidermidis	2016	Australia	Melbourne, Victoria	Laboratory derived mutant	Se_BPH0662_del-hsdS2	SRA	PRJNA532483	SAMN13051819	NexSeq	1675974	248380965	34.1	35	148	151	151	33	32	87	This study		S. epidermidis BPH0662 mutant with hsdS2 deletion
BPH0662ΔhsdSIΔhsdSII	Staphylococcus epidermidis	2016	Australia	Melbourne, Victoria	Laboratory derived mutant	Se_BPH0662_del-hsdS1_hsdS2	SRA	PRJNA532483	SAMN13051820	NexSeq	2121870	312653900	34.2	35	147	151	151	33	33.1	110	This study		S. epidermidis BPH0662 mutant with hsdS1 and hsdS2 deletions
BPH0736ΔhsdS	Staphylococcus epidermidis	2016	Australia	Melbourne, Victoria	Laboratory derived mutant	Se_BPH0736_del-hsdS	SRA	PRJNA532483	SAMN13051821	Miseq	2312798	174036941	34.5	35	75	76	76	33	36.8	66	This study		S. epidermidis BPH0736 mutant with hsdS deletion
RP62aΔhsdS	Staphylococcus epidermidis	2016	Australia	Melbourne, Victoria	Laboratory derived mutant	Se_RP62a_del-hsdS	SRA	PRJNA532483	SAMN13051822	Miseq	1780888	264434192	34.3	35	148	151	151	33	32	101	This study		S. epidermidis RP62a mutant with hsdSdeletion
Ec_Se662I-II	Escherichia coli	2014	Australia	Melbourne, Victoria	Laboratory derived mutant	Ec_Se662I-II	SRA	PRJNA532483	SAMN13051825	Miseq	1623178	447776980	52.5	35	275	301	301	33	30.1	96	Lee et al., 2018	10.1038/s41564-018-0230-7	E. coli DC10B with S. epidermidis BPH0662 hsdMS1 integrated between ybbD and ylbG, and BPH0662 hsdMS2 between essQ and cspB
Ec_SeRP62aI	Escherichia coli	2011	Ireland	Dublin, Ireland	Laboratory derived mutant	Ec_SeRP62aI	SRA	PRJNA532483	SAMN13051826	NexSeq	4317852	643201247	50.9	35	148	151	151	33	31.6	137	This study		E. coli DC10B with S. epidermidis RP62a hsdMS integrated between gidB and atpI
